# Supplementary material for: Single-cell transcriptome and antigen-immunoglobin analysis reveals the diversity of B cells in non-small cell lung cancer
Source: Genome Biol. 2020 Jun 24;21:152. doi: 10.1186/s13059-020-02064-6 (PMC7315523; doi:10.1186/s13059-020-02064-6)
Supplement: Supplementary file 2 — Additional file 2: Table S1. Cell cluster specific gene identified by serut. [file 13059_2020_2064_MOESM2_ESM.xlsx]

## Sheet: Table S1
Table S1: Cell cluster specific gene identified by serut.
Gene	p_val	avg_logFC	pct.1	pct.2	p_val_adj	cluster
GZMK	0	1.84596	0.943	0.914	0	C0
CCL4L2	0	1.70922	0.963	0.934	0	C0
CCL4	0	1.56824	0.935	0.895	0	C0
CCL5	0	1.27568	0.944	0.827	0	C0
IFNG	0	1.26856	0.785	0.835	0	C0
CMC1	0	1.16321	0.906	0.745	0	C0
CCL3L1	0	1.15891	0.919	0.834	0	C0
GZMA	0	0.936982	0.738	0.65	0	C0
NKG7	0	0.892881	0.747	0.724	0	C0
CST7	0	0.841894	0.652	0.674	0	C0
TRBC2	0	0.701531	0.795	0.855	0	C0
CRTAM	0	0.69933	0.824	0.787	0	C0
XCL2	0	0.671157	0.836	0.902	0	C0
ITM2A	0	0.665434	0.879	0.925	0	C0
CD3D	0	0.642772	0.806	0.843	0	C0
STMN1	0	0.547126	0.923	0.845	0	C0
MARCKSL1	0	0.524212	0.903	0.889	0	C0
GAPDH	0	0.522877	0.995	0.99	0	C0
OASL	0	0.427739	0.696	0.671	0	C0
CD2	0	0.411931	0.756	0.88	0	C0
MT1X	0	0.397665	0.912	0.92	0	C0
PMEPA1	0	0.355554	0.798	0.782	0	C0
GZMH	1.05891113610571e-318	0.578878	0.502	0.532	2.11782227221142e-315	C0
MT1F	5.81178e-301	0.374071	0.825	0.827	1.16236e-297	C0
HSPA5	4.43543e-273	0.381888	0.902	0.891	8.87087e-270	C0
DUSP4	4.06214e-271	0.443704	0.785	0.875	8.12428e-268	C0
ITM2C	5.63725e-260	0.487791	0.558	0.625	1.12745e-256	C0
UBE2S	5.60097e-243	0.485686	0.663	0.702	1.12019e-239	C0
MT1E	7.43318e-239	0.357661	0.882	0.898	1.48664e-235	C0
H2AFZ	3.03342e-201	0.337592	0.953	0.975	6.06685e-198	C0
CD69	7.34856e-173	0.307898	0.73	0.801	1.46971e-169	C0
RGCC	1.26275e-172	0.349896	0.836	0.861	2.52551e-169	C0
TRGC2	4.32805e-163	0.452643	0.446	0.565	8.65609e-160	C0
CD8A	2.38146e-135	0.483745	0.432	0.457	4.76292e-132	C0
LAG3	1.91678e-131	0.359012	0.473	0.612	3.83355e-128	C0
CD8B	1.80692e-125	0.492069	0.388	0.421	3.61384e-122	C0
ITGA1	3.34352e-82	0.303547	0.43	0.547	6.68703e-79	C0
TRBC1	3.67515e-58	0.349601	0.543	0.802	7.3503e-55	C0
CD27	8.05569e-33	0.254327	0.413	0.577	1.61114e-29	C0
C12orf75	1.38499e-22	0.298621	0.354	0.62	2.76999e-19	C0
IL7R	0	1.15536	0.884	0.857	0	C1
KLRB1	0	0.898039	0.783	0.848	0	C1
CCR7	0	0.610776	0.753	0.866	0	C1
CD69	0	0.595419	0.818	0.787	0	C1
GPR183	0	0.583993	0.887	0.909	0	C1
CD2	0	0.523177	0.803	0.87	0	C1
ITM2A	0	0.451038	0.883	0.923	0	C1
FOS	0	0.449202	0.806	0.78	0	C1
AQP3	0	0.44027	0.736	0.746	0	C1
CD3D	0	0.425809	0.767	0.847	0	C1
TRBC2	2.32883e-299	0.436475	0.752	0.859	4.65766e-296	C1
MT1X	1.69337e-298	0.439748	0.904	0.92	3.38675e-295	C1
JUN	1.03543e-294	0.466515	0.822	0.812	2.07086e-291	C1
TRBC1	2.16529e-253	0.483228	0.655	0.78	4.33058e-250	C1
MT1E	8.6676e-136	0.264576	0.88	0.897	1.73352e-132	C1
LTB	6.37768e-103	0.309062	0.58	0.652	1.27554e-99	C1
DDIT4	1.3464e-100	0.291111	0.674	0.722	2.6928e-97	C1
RGS1	3.65973e-83	0.280864	0.851	0.878	7.31947e-80	C1
BIRC3	3.03016e-72	0.286241	0.71	0.81	6.06033e-69	C1
AIF1	0	0.308831	0.836	0.646	0	C2
IL1RN	5.0057e-282	0.410142	0.841	0.539	1.00114e-278	C2
CSTA	3.40374e-241	0.264603	0.846	0.712	6.80749e-238	C2
SPI1	7.54512e-197	0.362282	0.812	0.565	1.50902e-193	C2
OLR1	2.02458e-190	0.391548	0.775	0.545	4.04915e-187	C2
CXCL3	4.3367e-187	0.261407	0.789	0.576	8.6734e-184	C2
SOD2	3.20671e-182	0.323906	0.855	0.756	6.41342e-179	C2
MNDA	6.83693e-168	0.328868	0.775	0.578	1.36739e-164	C2
PLAUR	1.98258e-160	0.297739	0.748	0.707	3.96515e-157	C2
PLEK	4.66796e-159	0.307738	0.774	0.518	9.33592e-156	C2
EREG	2.90462e-143	0.300234	0.713	0.709	5.80925e-140	C2
CSTB	3.18196e-119	0.285725	0.766	0.683	6.36393e-116	C2
CAPG	4.11196e-111	0.318368	0.653	0.513	8.22393e-108	C2
CTSL	2.62395e-92	0.415994	0.65	0.7	5.24791e-89	C2
CD163	8.18022e-89	0.254409	0.715	0.555	1.63604e-85	C2
PTGS2	3.40287e-80	0.252336	0.768	0.53	6.80575e-77	C2
NAMPT	8.66819e-76	0.315352	0.65	0.65	1.73364e-72	C2
SPP1	1.99669e-74	0.440411	0.674	0.429	3.99339e-71	C2
S100A8	7.2486e-60	0.378614	0.678	0.475	1.44972e-56	C2
TGFBI	5.81308e-58	0.309317	0.598	0.512	1.16262e-54	C2
BASP1	3.21558e-46	0.321699	0.636	0.64	6.43116e-43	C2
TKT	8.65918e-42	0.335722	0.558	0.491	1.73184e-38	C2
TNFAIP2	3.40348e-41	0.262246	0.631	0.54	6.80696e-38	C2
LY96	3.6683e-39	0.263501	0.634	0.642	7.33661e-36	C2
MSR1	2.21682e-32	0.285343	0.647	0.406	4.43364e-29	C2
BLVRB	3.56131e-29	0.257649	0.564	0.469	7.12262e-26	C2
KCNMA1	8.91851e-29	0.328232	0.59	0.53	1.7837e-25	C2
FABP4	2.24887e-28	0.268618	0.67	0.447	4.49775e-25	C2
VEGFA	7.97366e-26	0.320048	0.512	0.529	1.59473e-22	C2
IFI44L	2.05023e-16	0.261423	0.427	0.438	4.10046e-13	C2
VCAN	4.39837e-16	0.254223	0.425	0.54	8.79673e-13	C2
SLC11A1	1.13548e-14	0.255503	0.582	0.346	2.27097e-11	C2
ANGPTL4	7.60521e-13	0.257257	0.488	0.654	1.52104e-09	C2
MARCKS	8.26e-11	0.273494	0.534	0.618	1.652e-07	C2
CCDC88A	8.30418e-07	0.279712	0.438	0.601	0.00166084	C2
AKAP12	1.27298e-05	0.25348	0.443	0.432	0.0254597	C2
CXCL13	0	1.82326	0.738	0.75	0	C3
IL32	0	1.2539	0.892	0.833	0	C3
NMB	0	1.08565	0.897	0.842	0	C3
BATF	0	1.06605	0.703	0.619	0	C3
TNFRSF18	0	1.06579	0.726	0.816	0	C3
TIGIT	0	1.01509	0.746	0.797	0	C3
ICOS	0	0.953036	0.773	0.786	0	C3
CD2	0	0.952573	0.867	0.862	0	C3
PMAIP1	0	0.945646	0.878	0.838	0	C3
TNFRSF4	0	0.93182	0.523	0.623	0	C3
TRBC1	0	0.930758	0.704	0.771	0	C3
PLIN2	0	0.867044	0.933	0.856	0	C3
LTB	0	0.816094	0.655	0.643	0	C3
ITM2A	0	0.765498	0.899	0.92	0	C3
DUSP4	0	0.759123	0.849	0.864	0	C3
KLRB1	0	0.749913	0.795	0.845	0	C3
CHN1	0	0.734363	0.784	0.804	0	C3
RGS1	0	0.716508	0.89	0.874	0	C3
RTKN2	0	0.667892	0.557	0.636	0	C3
TRBC2	0	0.667754	0.791	0.852	0	C3
CD7	0	0.629813	0.752	0.799	0	C3
LAIR2	0	0.564436	0.601	0.554	0	C3
CD3D	0	0.560329	0.837	0.838	0	C3
MT1X	0	0.395505	0.943	0.916	0	C3
MT1E	0	0.385034	0.921	0.893	0	C3
MT1F	0	0.264638	0.884	0.821	0	C3
CTLA4	8.78608e-283	0.650738	0.494	0.541	1.75722e-279	C3
FOXP3	3.03798e-217	0.483622	0.443	0.411	6.07597e-214	C3
LINC01943	8.55375e-205	0.598158	0.46	0.578	1.71075e-201	C3
TNFRSF9	6.73954e-191	0.384499	0.668	0.647	1.34791e-187	C3
ICA1	1.05356e-176	0.554885	0.444	0.502	2.10712e-173	C3
IL2RA	7.54386e-173	0.497139	0.415	0.56	1.50877e-169	C3
PGM2L1	2.9007e-169	0.45397	0.607	0.701	5.8014e-166	C3
IL7R	1.26134e-167	0.303336	0.796	0.866	2.52269e-164	C3
HMGB2	5.13432e-143	0.319538	0.795	0.809	1.02686e-139	C3
PRDX2	1.09726e-137	0.348382	0.619	0.633	2.19453e-134	C3
HSPB1	3.08203e-133	0.298963	0.954	0.954	6.16405e-130	C3
PMCH	5.3395e-127	0.345766	0.691	0.688	1.0679e-123	C3
HERPUD1	7.8776e-126	0.274792	0.878	0.855	1.57552e-122	C3
CD27	4.11203e-114	0.433543	0.493	0.56	8.22406e-111	C3
SMC4	1.47469e-105	0.284746	0.665	0.646	2.94937e-102	C3
BIRC3	7.46718e-65	0.317831	0.705	0.807	1.49344e-61	C3
GADD45A	5.31351e-61	0.361655	0.537	0.691	1.0627e-57	C3
GADD45G	2.35494e-38	0.300911	0.537	0.646	4.70987e-35	C3
PIM2	1.30565e-25	0.264145	0.422	0.654	2.61129e-22	C3
CD79A	0	1.8881	0.925	0.717	0	C4
MS4A1	0	1.53864	0.844	0.662	0	C4
CD83	0	1.1687	0.919	0.643	0	C4
BANK1	0	1.07021	0.734	0.692	0	C4
ID3	0	1.02329	0.889	0.654	0	C4
MEF2C	0	0.783594	0.648	0.476	0	C4
CCR7	0	0.735483	0.845	0.853	0	C4
CD69	0	0.718308	0.883	0.784	0	C4
CD74	0	0.696452	0.999	0.915	0	C4
TCF4	0	0.597561	0.711	0.688	0	C4
IGHM	0	0.584387	0.686	0.776	0	C4
HLA-DRA	0	0.5455	0.996	0.858	0	C4
HERPUD1	0	0.485833	0.912	0.852	0	C4
BHLHE41	0	0.312821	0.831	0.569	0	C4
IFI30	8.34267e-264	0.341784	0.754	0.515	1.66853e-260	C4
H2AFZ	1.85671e-243	0.269296	0.977	0.972	3.71343e-240	C4
TUBA1B	5.16875e-218	0.27447	0.981	0.961	1.03375e-214	C4
BIRC3	1.5618e-195	0.386528	0.845	0.795	3.12361e-192	C4
PHACTR1	9.47083e-192	0.425	0.676	0.557	1.89417e-188	C4
IGHD	1.46162e-181	0.364868	0.482	0.389	2.92324e-178	C4
VPREB3	9.91402e-160	0.583855	0.51	0.523	1.9828e-156	C4
IFT57	2.0406e-155	0.353315	0.573	0.48	4.08119e-152	C4
GADD45B	1.51324e-154	0.375758	0.919	0.82	3.02648e-151	C4
PMAIP1	5.16445e-148	0.259069	0.848	0.841	1.03289e-144	C4
SPIB	2.40603e-142	0.428276	0.481	0.452	4.81206e-139	C4
LINC01781	4.06313e-136	0.388711	0.506	0.7	8.12626e-133	C4
LTB	3.30678e-131	0.302922	0.692	0.64	6.61356e-128	C4
HES1	1.67792e-129	0.293296	0.84	0.75	3.35584e-126	C4
TUBB4B	3.57444e-126	0.26974	0.972	0.957	7.14889e-123	C4
MYC	1.62169e-120	0.311916	0.826	0.782	3.24338e-117	C4
IRF8	9.63782e-93	0.401675	0.532	0.636	1.92756e-89	C4
RGS16	7.18951e-82	0.253298	0.694	0.64	1.4379e-78	C4
CD24	8.01531e-45	0.251056	0.406	0.357	1.60306e-41	C4
FAM30A	1.08181e-34	0.304352	0.368	0.36	2.16363e-31	C4
LY86	3.55057e-30	0.27366	0.448	0.567	7.10115e-27	C4
APOE	0	2.40886	0.972	0.637	0	C5
C1QA	0	1.99982	0.986	0.609	0	C5
C1QB	0	1.9392	0.982	0.557	0	C5
LYZ	0	1.91561	0.998	0.634	0	C5
C1QC	0	1.8888	0.977	0.562	0	C5
APOC1	0	1.87987	0.965	0.542	0	C5
SELENOP	0	1.84019	0.925	0.609	0	C5
PSAP	0	1.71157	0.998	0.726	0	C5
HLA-DRA	0	1.69311	1	0.858	0	C5
GPNMB	0	1.67099	0.921	0.577	0	C5
CCL18	0	1.65714	0.792	0.487	0	C5
CTSB	0	1.65684	0.993	0.567	0	C5
CD74	0	1.63363	1	0.915	0	C5
MMP9	0	1.60265	0.996	0.791	0	C5
G0S2	0	1.59825	0.991	0.696	0	C5
TYROBP	0	1.5652	0.997	0.635	0	C5
CXCL8	0	1.55152	0.995	0.724	0	C5
CTSD	0	1.54702	0.992	0.601	0	C5
HLA-DPB1	0	1.52949	1	0.792	0	C5
HLA-DQA1	0	1.5019	0.997	0.704	0	C5
HLA-DPA1	0	1.49517	0.999	0.741	0	C5
CST3	0	1.47602	0.998	0.693	0	C5
NPC2	0	1.47064	0.996	0.66	0	C5
HLA-DMB	0	1.4222	0.991	0.567	0	C5
CTSS	0	1.41569	0.994	0.633	0	C5
HLA-DQB1	0	1.39415	0.997	0.717	0	C5
IER3	0	1.37277	0.979	0.602	0	C5
CTSZ	0	1.36112	0.975	0.505	0	C5
TMEM176B	0	1.36026	0.968	0.599	0	C5
FTL	0	1.34376	1	0.996	0	C5
HLA-DMA	0	1.3166	0.989	0.61	0	C5
CXCL2	0	1.30119	0.955	0.621	0	C5
GLUL	0	1.29024	0.978	0.697	0	C5
MS4A6A	0	1.28607	0.959	0.592	0	C5
FCER1G	0	1.28405	0.987	0.61	0	C5
HLA-DRB1	0	1.27917	0.998	0.738	0	C5
CD68	0	1.27544	0.978	0.626	0	C5
PLD3	0	1.26364	0.896	0.448	0	C5
CXCL3	0	1.26273	0.906	0.573	0	C5
CTSC	0	1.24977	0.983	0.547	0	C5
CTSL	0	1.24205	0.97	0.674	0	C5
AIF1	0	1.22615	0.977	0.641	0	C5
SPP1	0	1.18086	0.697	0.434	0	C5
C15orf48	0	1.18074	0.996	0.726	0	C5
GRN	0	1.17564	0.982	0.531	0	C5
MS4A4A	0	1.15934	0.915	0.602	0	C5
CAPG	0	1.14616	0.973	0.493	0	C5
IL1B	0	1.13529	0.956	0.637	0	C5
CTSH	0	1.10397	0.99	0.579	0	C5
LGMN	0	1.10114	0.886	0.581	0	C5
ASAH1	0	1.0691	0.96	0.499	0	C5
IFI27	0	1.05881	0.967	0.662	0	C5
HLA-DQA2	0	1.03978	0.984	0.768	0	C5
CD14	0	1.03236	0.855	0.511	0	C5
A2M	0	1.02561	0.909	0.673	0	C5
SOD2	0	1.01879	0.984	0.749	0	C5
PLAUR	0	1.01866	0.958	0.692	0	C5
CCL20	0	1.01323	0.977	0.754	0	C5
SAT1	0	1.01089	0.998	0.902	0	C5
FOLR2	0	1.00896	0.873	0.648	0	C5
ITGB2	0	1.00284	0.975	0.576	0	C5
ADAMDEC1	0	1.00152	0.963	0.738	0	C5
CD163	0	0.989647	0.888	0.546	0	C5
NFKBIA	0	0.984972	0.989	0.768	0	C5
CCL3	0	0.976052	0.88	0.67	0	C5
CSTB	0	0.973347	0.969	0.67	0	C5
CD63	0	0.972849	0.992	0.707	0	C5
SGK1	0	0.966056	0.935	0.666	0	C5
LILRB4	0	0.956108	0.931	0.727	0	C5
ATOX1	0	0.939616	0.943	0.542	0	C5
CREG1	0	0.938194	0.906	0.569	0	C5
MFSD1	0	0.928215	0.933	0.627	0	C5
KLF4	0	0.916032	0.89	0.511	0	C5
TMEM176A	0	0.912474	0.928	0.562	0	C5
IGSF6	0	0.904418	0.903	0.569	0	C5
LIPA	0	0.900055	0.881	0.561	0	C5
GSN	0	0.895906	0.981	0.659	0	C5
CXCL10	0	0.891456	0.918	0.623	0	C5
TYMP	0	0.889513	0.968	0.519	0	C5
FCGRT	0	0.885207	0.954	0.47	0	C5
CD83	0	0.872149	0.974	0.639	0	C5
C5AR1	0	0.871057	0.873	0.523	0	C5
BCL2A1	0	0.868954	0.971	0.612	0	C5
LY96	0	0.865067	0.954	0.618	0	C5
MRC1	0	0.853631	0.862	0.54	0	C5
CLEC7A	0	0.847079	0.971	0.63	0	C5
ACP5	0	0.845547	0.88	0.465	0	C5
FN1	0	0.844501	0.907	0.538	0	C5
SLCO2B1	0	0.838387	0.818	0.477	0	C5
FNIP2	0	0.837858	0.988	0.632	0	C5
NUPR1	0	0.832843	0.818	0.561	0	C5
PTGDS	0	0.810036	0.993	0.857	0	C5
RNASE1	0	0.805527	0.797	0.592	0	C5
MARCKS	0	0.788418	0.913	0.588	0	C5
FCGR2A	0	0.780062	0.853	0.517	0	C5
CEBPB	0	0.774673	0.954	0.69	0	C5
CYBB	0	0.773257	0.926	0.563	0	C5
SLC40A1	0	0.767028	0.813	0.615	0	C5
CPM	0	0.763884	0.888	0.628	0	C5
MAFB	0	0.763374	0.81	0.536	0	C5
HBEGF	0	0.762958	0.843	0.579	0	C5
TGFBI	0	0.75825	0.89	0.492	0	C5
PLEK	0	0.749604	0.912	0.515	0	C5
RNF130	0	0.746436	0.885	0.578	0	C5
CSF1R	0	0.745864	0.852	0.586	0	C5
DAB2	0	0.744171	0.834	0.529	0	C5
CSTA	0	0.73224	0.986	0.705	0	C5
HEXB	0	0.730254	0.885	0.496	0	C5
SDS	0	0.721626	0.81	0.618	0	C5
CFD	0	0.720384	0.757	0.47	0	C5
BLVRB	0	0.718546	0.871	0.448	0	C5
SCPEP1	0	0.713333	0.888	0.538	0	C5
IL18	0	0.712274	0.869	0.49	0	C5
FCGR2B	0	0.710897	0.919	0.57	0	C5
TXN	0	0.705647	0.988	0.833	0	C5
VIM	0	0.701305	0.996	0.884	0	C5
LST1	0	0.700643	0.954	0.592	0	C5
LGALS3	0	0.696991	0.946	0.601	0	C5
KCTD12	0	0.686106	0.807	0.553	0	C5
PLA2G7	0	0.676385	0.731	0.481	0	C5
SERPINF1	0	0.674282	0.967	0.734	0	C5
CD81	0	0.669279	0.957	0.551	0	C5
CXCL1	0	0.669033	0.893	0.517	0	C5
F13A1	0	0.668317	0.891	0.532	0	C5
NRP2	0	0.66667	0.923	0.512	0	C5
CALHM6	0	0.662862	0.995	0.709	0	C5
CDKN1A	0	0.659888	0.995	0.796	0	C5
RNASE6	0	0.658004	0.928	0.601	0	C5
HNMT	0	0.65602	0.836	0.516	0	C5
TREM2	0	0.653295	0.777	0.553	0	C5
TSPAN4	0	0.653033	0.868	0.483	0	C5
NAMPT	0	0.652989	0.949	0.627	0	C5
C2	0	0.649362	0.841	0.481	0	C5
SERPING1	0	0.644684	0.902	0.609	0	C5
LGALS1	0	0.642681	0.982	0.777	0	C5
DNAJB1	0	0.63755	0.974	0.752	0	C5
OLR1	0	0.635183	0.873	0.544	0	C5
EGR1	0	0.631811	0.793	0.502	0	C5
IL1RN	0	0.631668	0.947	0.54	0	C5
EREG	0	0.624438	0.944	0.692	0	C5
INHBA	0	0.623958	0.996	0.649	0	C5
HSPA1A	0	0.622581	0.99	0.915	0	C5
GPR183	0	0.62101	0.994	0.9	0	C5
ANXA2	0	0.620623	0.971	0.693	0	C5
S100A11	0	0.620143	0.995	0.838	0	C5
CD9	0	0.6185	0.88	0.484	0	C5
SLC1A3	0	0.615514	0.866	0.672	0	C5
SNX10	0	0.614861	0.887	0.471	0	C5
HSPA1B	0	0.614566	0.953	0.704	0	C5
C3AR1	0	0.613392	0.811	0.592	0	C5
H2AFY	0	0.611151	0.918	0.523	0	C5
CLEC4E	0	0.611135	0.996	0.767	0	C5
SERPINA1	0	0.610591	0.93	0.45	0	C5
VSIG4	0	0.605979	0.791	0.494	0	C5
FGL2	0	0.605554	0.851	0.414	0	C5
IL6	0	0.596439	0.99	0.72	0	C5
KCNMA1	0	0.589848	0.863	0.511	0	C5
BASP1	0	0.585209	0.906	0.62	0	C5
RBM47	0	0.583021	0.907	0.507	0	C5
C1orf54	0	0.579899	0.963	0.71	0	C5
MS4A7	0	0.578904	0.831	0.48	0	C5
CYP27A1	0	0.575978	0.683	0.396	0	C5
FPR3	0	0.575372	0.746	0.507	0	C5
MT-CO1	0	0.573918	1	0.995	0	C5
TCN2	0	0.57202	0.785	0.545	0	C5
ADM	0	0.571317	0.955	0.746	0	C5
CLEC10A	0	0.570996	0.982	0.633	0	C5
FTH1	0	0.561471	1	0.999	0	C5
SLAMF8	0	0.556482	0.85	0.507	0	C5
CPVL	0	0.547625	0.781	0.573	0	C5
HMOX1	0	0.541829	0.816	0.774	0	C5
ALDH1A1	0	0.537263	0.773	0.531	0	C5
RAB31	0	0.533494	0.847	0.527	0	C5
SPI1	0	0.533354	0.849	0.569	0	C5
GM2A	0	0.530192	0.714	0.455	0	C5
GADD45B	0	0.52814	0.96	0.817	0	C5
RASSF4	0	0.52587	0.735	0.391	0	C5
FCGR3A	0	0.524206	0.812	0.44	0	C5
MPP1	0	0.523897	0.776	0.509	0	C5
RARRES1	0	0.523632	0.914	0.75	0	C5
SLC16A10	0	0.522514	0.928	0.626	0	C5
PILRA	0	0.513493	0.774	0.546	0	C5
MXD1	0	0.512315	0.928	0.594	0	C5
TNFAIP2	0	0.512	0.792	0.531	0	C5
ICAM1	0	0.507814	0.878	0.569	0	C5
TFRC	0	0.504754	0.771	0.53	0	C5
AVPI1	0	0.501767	0.969	0.671	0	C5
CHIT1	0	0.496118	0.917	0.769	0	C5
LAIR1	0	0.49549	0.745	0.448	0	C5
IL13RA1	0	0.492687	0.853	0.554	0	C5
YBX3	0	0.489923	0.894	0.58	0	C5
CCDC88A	0	0.489764	0.807	0.569	0	C5
TWISTNB	0	0.488224	0.996	0.728	0	C5
TSC22D1	0	0.488017	0.886	0.527	0	C5
PLA2G2D	0	0.485999	0.994	0.765	0	C5
ALCAM	0	0.485425	0.836	0.593	0	C5
LGALS9	0	0.48487	0.817	0.48	0	C5
CXCL9	0	0.477433	0.835	0.535	0	C5
MARCO	0	0.476719	0.739	0.426	0	C5
PPIF	0	0.475315	0.965	0.495	0	C5
GADD45G	0	0.473211	0.888	0.618	0	C5
TNFSF13B	0	0.470515	0.783	0.533	0	C5
BCAT1	0	0.469517	0.923	0.532	0	C5
MAFF	0	0.468118	0.986	0.557	0	C5
RGS2	0	0.467599	0.975	0.856	0	C5
THBD	0	0.466946	0.757	0.568	0	C5
LHFPL2	0	0.466117	0.689	0.518	0	C5
MMP19	0	0.463183	0.701	0.562	0	C5
GPR34	0	0.461857	0.697	0.46	0	C5
CCL13	0	0.460529	0.796	0.625	0	C5
ITGAX	0	0.459045	0.769	0.438	0	C5
FBP1	0	0.457166	0.814	0.585	0	C5
FCGR1A	0	0.457029	0.734	0.407	0	C5
PHLDA1	0	0.455986	0.883	0.547	0	C5
SOCS3	0	0.455928	0.794	0.485	0	C5
PPT1	0	0.455278	0.849	0.615	0	C5
PLIN2	0	0.451929	0.933	0.858	0	C5
RAB13	0	0.44853	0.841	0.513	0	C5
CD302	0	0.447282	0.83	0.525	0	C5
SLC15A3	0	0.44612	0.697	0.375	0	C5
PLAU	0	0.446025	0.732	0.449	0	C5
ETS2	0	0.441011	0.848	0.6	0	C5
CD86	0	0.436343	0.753	0.521	0	C5
DNASE2	0	0.433645	0.756	0.484	0	C5
TIMP2	0	0.433409	0.84	0.518	0	C5
CSF2RA	0	0.432839	0.869	0.628	0	C5
CXCL16	0	0.427947	0.809	0.659	0	C5
RRAD	0	0.427282	0.983	0.646	0	C5
MNDA	0	0.426509	0.834	0.579	0	C5
SLC31A2	0	0.424255	0.734	0.543	0	C5
TSPO	0	0.423111	0.95	0.596	0	C5
MSR1	0	0.421092	0.728	0.406	0	C5
HSPA6	0	0.419672	0.948	0.734	0	C5
VAMP5	0	0.418148	0.851	0.458	0	C5
VEGFA	0	0.416875	0.877	0.501	0	C5
C1orf162	0	0.415886	0.799	0.396	0	C5
AXL	0	0.407463	0.831	0.595	0	C5
PHLDA2	0	0.407407	0.994	0.738	0	C5
LGALS2	0	0.407261	0.986	0.59	0	C5
IRF8	0	0.404443	0.822	0.614	0	C5
PHACTR1	0	0.404334	0.786	0.549	0	C5
NPL	0	0.402985	0.671	0.532	0	C5
BRI3	0	0.400784	0.928	0.498	0	C5
AKR1B1	0	0.398901	0.815	0.586	0	C5
OTUD1	0	0.398278	0.737	0.556	0	C5
NR1H3	0	0.398182	0.805	0.466	0	C5
IDH1	0	0.396197	0.717	0.517	0	C5
UBD	0	0.394306	0.996	0.654	0	C5
ABCA1	0	0.390267	0.66	0.35	0	C5
IL4I1	0	0.390002	0.884	0.596	0	C5
CLEC12A	0	0.389311	0.941	0.523	0	C5
FMNL2	0	0.387084	0.721	0.498	0	C5
GLA	0	0.381102	0.95	0.85	0	C5
PLXDC2	0	0.380822	0.721	0.554	0	C5
ID2	0	0.376033	0.998	0.899	0	C5
PLBD1	0	0.375317	0.744	0.462	0	C5
FILIP1L	0	0.373731	0.876	0.533	0	C5
MCOLN1	0	0.370439	0.693	0.531	0	C5
LGALS3BP	0	0.369562	0.907	0.554	0	C5
APLP2	0	0.36797	0.897	0.706	0	C5
PRDX1	0	0.365793	0.983	0.881	0	C5
ALDH2	0	0.364508	0.794	0.498	0	C5
RCAN1	0	0.360582	0.78	0.509	0	C5
MPEG1	0	0.360414	0.648	0.498	0	C5
THBS1	0	0.356786	0.901	0.659	0	C5
MMP12	0	0.352276	0.929	0.4	0	C5
NCF2	0	0.350395	0.682	0.427	0	C5
INSIG1	0	0.347299	0.99	0.831	0	C5
CHI3L1	0	0.346833	0.939	0.73	0	C5
ENPP2	0	0.344406	0.891	0.521	0	C5
PTGS2	0	0.343952	0.827	0.532	0	C5
CTSK	0	0.343491	0.896	0.685	0	C5
GPX3	0	0.34265	0.877	0.59	0	C5
AREG	0	0.339727	0.929	0.735	0	C5
CD59	0	0.336966	0.884	0.666	0	C5
CD1E	0	0.332357	0.995	0.776	0	C5
LY86	0	0.328379	0.759	0.544	0	C5
ATF3	0	0.325151	0.753	0.486	0	C5
CHCHD6	0	0.320322	0.834	0.401	0	C5
GRASP	0	0.318776	0.816	0.516	0	C5
FKBP1A	0	0.316134	0.981	0.704	0	C5
IFITM3	0	0.312814	0.958	0.679	0	C5
TNFAIP6	0	0.312057	0.97	0.579	0	C5
NRP1	0	0.311734	0.701	0.38	0	C5
GAS6	0	0.309354	0.769	0.495	0	C5
BAG3	0	0.306405	0.926	0.732	0	C5
FPR1	0	0.306376	0.703	0.449	0	C5
GEM	0	0.304796	0.994	0.733	0	C5
IFI6	0	0.30262	0.869	0.69	0	C5
CLEC4A	0	0.300797	0.905	0.462	0	C5
ACTB	0	0.294862	1	0.975	0	C5
GSTP1	0	0.294122	0.937	0.615	0	C5
BHLHE41	0	0.293581	0.786	0.572	0	C5
SMCO4	0	0.292351	0.734	0.523	0	C5
ATP1B1	0	0.290548	0.963	0.635	0	C5
HES4	0	0.290472	0.987	0.654	0	C5
TCEAL9	0	0.289911	0.932	0.601	0	C5
LPL	0	0.28512	0.789	0.379	0	C5
NEAT1	0	0.283869	0.993	0.942	0	C5
GBP1	0	0.282552	0.776	0.413	0	C5
CH25H	0	0.280563	0.83	0.631	0	C5
LILRB5	0	0.272889	0.711	0.48	0	C5
SNAI1	0	0.271619	0.994	0.818	0	C5
LTA4H	0	0.2611	0.751	0.451	0	C5
HSP90B1	0	0.260253	0.922	0.711	0	C5
MFSD2A	0	0.257246	0.987	0.705	0	C5
SPINT2	0	0.255287	0.855	0.492	0	C5
IL1A	0	0.253197	0.877	0.541	0	C5
ACE	2.98218023829776e-320	0.262427	0.675	0.285	5.96436047659553e-317	C5
MMP14	9.75977276794798e-320	0.282628	0.671	0.51	1.9519545535896e-316	C5
CCL3L1	1.12328670400127e-316	0.444356	0.85	0.846	2.24657340800255e-313	C5
ZNF331	5.92676210070964e-315	0.338063	0.766	0.615	1.18535242014193e-311	C5
IL10	2.60818836471388e-312	0.432437	0.711	0.581	0	C5
CCL2	1.10613e-304	0.719261	0.714	0.441	2.21225e-301	C5
ALOX5	4.71477e-304	0.287025	0.658	0.469	9.42955e-301	C5
GAA	6.85037e-290	0.335128	0.666	0.35	1.37007e-286	C5
ABHD5	1.22725e-282	0.294867	0.797	0.69	2.4545e-279	C5
OLFML2B	1.22618e-275	0.254926	0.648	0.502	2.45236e-272	C5
SDC3	6.55542e-273	0.337188	0.583	0.457	1.31108e-269	C5
PMP22	2.45754e-267	0.368568	0.659	0.498	4.91509e-264	C5
PLTP	1.29139e-264	0.511568	0.642	0.498	2.58277e-261	C5
SLC7A7	4.45708e-264	0.318265	0.652	0.456	8.91415e-261	C5
COLEC12	6.46958e-263	0.284156	0.618	0.476	1.29392e-259	C5
FUCA1	8.97023e-263	0.389754	0.586	0.401	1.79405e-259	C5
CCL8	9.5317e-253	0.344476	0.708	0.317	1.90634e-249	C5
IFI30	3.54747e-242	0.383788	0.65	0.523	7.09494e-239	C5
OTOA	7.06665e-219	0.293554	0.523	0.46	1.41333e-215	C5
MT1G	3.40376e-211	0.437512	0.881	0.726	6.80752e-208	C5
ADAP2	3.00977e-210	0.331472	0.612	0.399	6.01955e-207	C5
OSCAR	8.98799e-193	0.270874	0.553	0.412	1.7976e-189	C5
MT2A	5.85364e-191	0.313728	1	0.988	1.17073e-187	C5
RAB32	1.13817e-168	0.252508	0.656	0.417	2.27633e-165	C5
OSM	4.51884e-165	0.415747	0.608	0.52	9.03767e-162	C5
SMIM25	2.69623e-160	0.258479	0.596	0.422	5.39246e-157	C5
SIRPA	6.80741e-160	0.259388	0.622	0.449	1.36148e-156	C5
HAMP	1.12098e-140	0.388062	0.532	0.497	2.24196e-137	C5
SIGLEC1	1.01324e-123	0.254202	0.524	0.496	2.02648e-120	C5
STAB1	1.91336e-81	0.292183	0.516	0.479	3.82673e-78	C5
IGHG3	0	3.8881	0.999	0.992	0	C6
IGLC2	0	3.42821	0.942	0.905	0	C6
IGHG2	0	3.35066	0.972	0.939	0	C6
IGKC	0	3.13482	0.998	0.999	0	C6
IGHA1	0	3.06675	0.97	0.956	0	C6
IGHG1	0	2.75423	0.978	0.989	0	C6
IGHG4	0	2.50133	0.895	0.907	0	C6
JCHAIN	0	1.8651	0.795	0.734	0	C6
SSR4	0	1.57542	0.96	0.799	0	C6
MZB1	0	1.5258	0.851	0.656	0	C6
FKBP11	0	1.13077	0.825	0.613	0	C6
DERL3	0	0.909348	0.713	0.667	0	C6
HERPUD1	0	0.857592	0.892	0.855	0	C6
PRDX4	0	0.815568	0.74	0.487	0	C6
IGHV3-30	0	0.606853	0.851	0.815	0	C6
XBP1	0	0.58197	0.813	0.635	0	C6
FKBP2	0	0.45495	0.784	0.548	0	C6
CD79A	0	0.434547	0.82	0.727	0	C6
CD27	0	0.357462	0.782	0.542	0	C6
FAM92B	0	0.310108	0.798	0.695	0	C6
SPAG4	4.63576854836383e-317	0.393674	0.739	0.642	9.27153709672766e-314	C6
SEC11C	1.31584351373612e-312	0.47044	0.766	0.552	0	C6
JSRP1	7.05795e-307	0.536044	0.673	0.607	1.41159e-303	C6
ITM2C	8.15097e-275	0.442217	0.697	0.612	1.63019e-271	C6
HSP90B1	1.1781e-243	0.444313	0.846	0.719	2.3562e-240	C6
NUCB2	2.52649e-240	0.382299	0.647	0.459	5.05298e-237	C6
FCRL5	2.18613e-236	0.462423	0.576	0.616	4.37227e-233	C6
TNFRSF17	4.74501e-176	0.411576	0.531	0.655	9.49001e-173	C6
PIM2	5.12959e-170	0.445416	0.606	0.635	1.02592e-166	C6
SDF2L1	2.08962e-166	0.288422	0.636	0.426	4.17923e-163	C6
IGLC3	3.11605e-156	2.76067	0.592	0.682	6.2321e-153	C6
SLAMF7	8.19789e-109	0.283657	0.588	0.553	1.63958e-105	C6
IGHV3-23	7.73962e-107	0.588078	0.889	0.92	1.54792e-103	C6
IGHM	1.32596e-70	2.68419	0.665	0.775	2.65192e-67	C6
IGLV2-14	4.29334e-69	0.844135	0.632	0.748	8.58669e-66	C6
IGHA2	1.56374e-65	1.98992	0.537	0.491	3.12749e-62	C6
IGHV1-24	4.70881e-64	0.292701	0.598	0.52	9.41761e-61	C6
IGKV1-5	1.30877e-60	0.599257	0.856	0.916	2.61753e-57	C6
IGLL5	1.63025e-52	1.31428	0.478	0.663	3.26051e-49	C6
IGHV1-3	3.20295e-29	0.464123	0.494	0.473	6.4059e-26	C6
IGKV3-11	3.76096e-25	0.524676	0.389	0.593	7.52192e-22	C6
IGKV4-1	2.08461e-23	0.813106	0.42	0.642	4.16923e-20	C6
IGHV3-15	2.41833e-19	0.719903	0.332	0.348	4.83666e-16	C6
IGHV1-69D	9.72193e-17	0.29051	0.436	0.413	1.94439e-13	C6
IGLV3-21	5.00897e-16	0.292176	0.474	0.527	1.00179e-12	C6
IGLV3-1	2.78818e-13	0.377092	0.376	0.651	5.57636e-10	C6
IGLV2-11	6.76719e-12	0.303199	0.588	0.653	1.35344e-08	C6
IGHV3-33	1.00014e-11	0.263402	0.368	0.596	2.00028e-08	C6
IGHV1-18	2.00624e-11	0.322682	0.478	0.626	4.01248e-08	C6
IGKV3-15	1.07033e-10	0.343282	0.365	0.546	2.14065e-07	C6
IGLV1-44	4.61841e-08	0.576917	0.373	0.502	9.23682e-05	C6
IGKV3-20	2.43729e-07	0.476336	0.389	0.722	0.000487459	C6
IGHV3-7	9.17355e-07	0.367669	0.56	0.699	0.00183471	C6
IGHD	2.63248e-06	1.30645	0.286	0.401	0.00526495	C6
IGLV1-40	5.78461e-06	0.41689	0.246	0.522	0.0115692	C6
IGLV2-8	0.000179254	0.45883	0.313	0.428	0.358508	C6
IGLV7-46	0.000327225	0.31457	0.364	0.506	0.654451	C6
IGLV1-51	0.00205268	0.272489	0.227	0.397	1	C6
IGKV1-39	0.00715206	0.328646	0.394	0.721	1	C6
C1QB	0	1.99508	0.996	0.566	0	C7
FN1	0	1.91083	0.976	0.543	0	C7
C1QA	0	1.88381	0.997	0.617	0	C7
C1QC	0	1.67041	0.996	0.571	0	C7
IFI27	0	1.62367	0.95	0.67	0	C7
APOC1	0	1.58624	0.998	0.55	0	C7
TYROBP	0	1.55912	0.998	0.643	0	C7
FCER1G	0	1.53158	0.994	0.618	0	C7
APOE	0	1.51215	0.997	0.643	0	C7
LYZ	0	1.50846	0.999	0.642	0	C7
FBP1	0	1.5018	0.977	0.581	0	C7
CST3	0	1.4719	0.999	0.7	0	C7
MARCO	0	1.46015	0.963	0.421	0	C7
HLA-DRA	0	1.38191	1	0.861	0	C7
CTSB	0	1.34704	0.997	0.576	0	C7
FTL	0	1.33805	1	0.996	0	C7
CCL18	0	1.31724	0.892	0.489	0	C7
GRN	0	1.31463	0.993	0.541	0	C7
CSTB	0	1.2869	0.994	0.675	0	C7
PSAP	0	1.28502	0.999	0.732	0	C7
INHBA	0	1.28285	0.964	0.658	0	C7
MRC1	0	1.27048	0.972	0.541	0	C7
GLUL	0	1.2647	0.994	0.702	0	C7
G0S2	0	1.26401	0.995	0.702	0	C7
S100A11	0	1.22584	0.999	0.841	0	C7
CCL20	0	1.20523	0.994	0.759	0	C7
VSIG4	0	1.20317	0.974	0.492	0	C7
CD68	0	1.19875	0.991	0.633	0	C7
CAPG	0	1.19323	0.993	0.503	0	C7
SERPINA1	0	1.19295	0.99	0.458	0	C7
CD74	0	1.1784	1	0.917	0	C7
HLA-DRB1	0	1.17624	0.999	0.743	0	C7
TSPO	0	1.17241	0.997	0.601	0	C7
HLA-DPA1	0	1.17171	0.999	0.747	0	C7
AIF1	0	1.15162	0.99	0.648	0	C7
HLA-DPB1	0	1.14788	1	0.796	0	C7
CTSS	0	1.13962	0.997	0.641	0	C7
CTSD	0	1.13944	0.999	0.609	0	C7
MCEMP1	0	1.13692	0.919	0.376	0	C7
NPC2	0	1.0961	0.999	0.667	0	C7
GSN	0	1.08446	0.997	0.665	0	C7
CXCL3	0	1.06169	0.945	0.579	0	C7
MNDA	0	1.0616	0.974	0.578	0	C7
HLA-DMA	0	1.05408	0.998	0.618	0	C7
FTH1	0	1.0486	1	0.999	0	C7
HLA-DQA2	0	1.04092	0.989	0.773	0	C7
CTSC	0	1.03057	0.99	0.557	0	C7
ANXA2	0	1.0287	0.991	0.698	0	C7
LST1	0	1.01868	0.978	0.599	0	C7
VIM	0	1.00628	1	0.886	0	C7
HLA-DMB	0	0.972681	0.999	0.576	0	C7
LPL	0	0.970591	0.896	0.382	0	C7
CSTA	0	0.964247	0.983	0.712	0	C7
HLA-DQB1	0	0.960542	0.997	0.723	0	C7
HLA-DQA1	0	0.9542	0.997	0.711	0	C7
CD163	0	0.94197	0.936	0.552	0	C7
TXN	0	0.939954	0.998	0.836	0	C7
S100A9	0	0.93655	0.932	0.461	0	C7
S100A4	0	0.93244	0.997	0.803	0	C7
NUPR1	0	0.926888	0.935	0.561	0	C7
RETN	0	0.92342	0.819	0.463	0	C7
SPI1	0	0.915067	0.963	0.57	0	C7
HNMT	0	0.914768	0.944	0.517	0	C7
CTSL	0	0.89484	0.987	0.68	0	C7
ITGB2	0	0.886468	0.992	0.584	0	C7
CD63	0	0.879476	0.995	0.714	0	C7
S100A6	0	0.876462	0.999	0.866	0	C7
MS4A4A	0	0.873819	0.953	0.607	0	C7
PLAUR	0	0.871923	0.995	0.696	0	C7
CD9	0	0.871747	0.953	0.489	0	C7
MMP9	0	0.867443	0.998	0.795	0	C7
ACP5	0	0.866276	0.971	0.47	0	C7
S100A8	0	0.853034	0.928	0.472	0	C7
CXCL16	0	0.851398	0.942	0.655	0	C7
PLBD1	0	0.847887	0.902	0.46	0	C7
C1orf162	0	0.83322	0.95	0.397	0	C7
SNX10	0	0.831099	0.949	0.478	0	C7
S100A10	0	0.821804	0.996	0.831	0	C7
LTA4H	0	0.817366	0.943	0.447	0	C7
TYMP	0	0.815823	0.975	0.529	0	C7
LGALS3	0	0.808541	0.988	0.607	0	C7
SERPING1	0	0.802635	0.947	0.613	0	C7
ATOX1	0	0.795826	0.981	0.549	0	C7
TREM2	0	0.788555	0.932	0.551	0	C7
CTSZ	0	0.78333	0.982	0.515	0	C7
ALDH2	0	0.782362	0.978	0.495	0	C7
CXCL2	0	0.77952	0.966	0.628	0	C7
CYBB	0	0.778192	0.944	0.57	0	C7
C15orf48	0	0.775185	0.999	0.732	0	C7
EREG	0	0.772321	0.992	0.695	0	C7
FABP4	0	0.769254	0.862	0.449	0	C7
CLEC12A	0	0.766934	0.99	0.53	0	C7
HEXB	0	0.765359	0.94	0.502	0	C7
ASAH1	0	0.763618	0.975	0.509	0	C7
PLD3	0	0.762385	0.905	0.457	0	C7
CLEC4E	0	0.755106	1	0.772	0	C7
GCHFR	0	0.746853	0.911	0.41	0	C7
CTSH	0	0.74615	0.991	0.588	0	C7
FCGRT	0	0.745981	0.982	0.48	0	C7
LIPA	0	0.733798	0.908	0.566	0	C7
TMEM176B	0	0.732745	0.99	0.606	0	C7
IL1B	0	0.720148	0.909	0.646	0	C7
GPNMB	0	0.718515	0.94	0.584	0	C7
BCL2A1	0	0.704069	0.983	0.619	0	C7
RAB31	0	0.699819	0.961	0.529	0	C7
LGALS3BP	0	0.699636	0.931	0.56	0	C7
CEBPB	0	0.69778	0.983	0.695	0	C7
ALOX5AP	0	0.697688	0.977	0.71	0	C7
OLR1	0	0.688821	0.942	0.548	0	C7
CYP27A1	0	0.686803	0.87	0.393	0	C7
C5AR1	0	0.680019	0.9	0.53	0	C7
IFI6	0	0.677073	0.965	0.689	0	C7
CLEC7A	0	0.674175	0.984	0.637	0	C7
ALOX5	0	0.672056	0.883	0.461	0	C7
LGALS1	0	0.671968	0.993	0.781	0	C7
VMO1	0	0.669474	0.779	0.541	0	C7
MSR1	0	0.668381	0.849	0.407	0	C7
LY96	0	0.659934	0.992	0.624	0	C7
C2	0	0.650042	0.914	0.485	0	C7
FKBP1A	0	0.64974	0.991	0.71	0	C7
SOD2	0	0.648242	0.998	0.753	0	C7
STXBP2	0	0.646641	0.823	0.448	0	C7
ACTB	0	0.637613	1	0.976	0	C7
HBEGF	0	0.63297	0.843	0.585	0	C7
ETS2	0	0.627759	0.973	0.6	0	C7
LILRB4	0	0.627201	0.989	0.729	0	C7
TFRC	0	0.626226	0.83	0.532	0	C7
FCGR3A	0	0.619153	0.922	0.443	0	C7
TGFBI	0	0.618767	0.965	0.497	0	C7
IGSF6	0	0.616605	0.947	0.575	0	C7
MS4A6A	0	0.601068	0.923	0.602	0	C7
H2AFY	0	0.600617	0.961	0.53	0	C7
GLRX	0	0.593097	0.961	0.63	0	C7
RAB13	0	0.59204	0.905	0.517	0	C7
CD302	0	0.591076	0.888	0.529	0	C7
THBS1	0	0.586911	0.862	0.667	0	C7
LY86	0	0.586118	0.888	0.542	0	C7
IL6	0	0.585646	0.998	0.725	0	C7
BRI3	0	0.581295	0.979	0.505	0	C7
ACOT7	0	0.580989	0.935	0.604	0	C7
IL1RN	0	0.576255	0.99	0.547	0	C7
BLVRB	0	0.574282	0.93	0.455	0	C7
ANPEP	0	0.570633	0.927	0.511	0	C7
MIR3945HG	0	0.563439	0.984	0.675	0	C7
AVPI1	0	0.563124	0.951	0.679	0	C7
LGALS9	0	0.562583	0.906	0.483	0	C7
VAMP5	0	0.562495	0.985	0.46	0	C7
TSPAN4	0	0.553443	0.967	0.487	0	C7
AC026369.3	0	0.553356	0.785	0.292	0	C7
ALCAM	0	0.552395	0.972	0.592	0	C7
CD81	0	0.54849	0.983	0.559	0	C7
SMIM25	0	0.546014	0.827	0.415	0	C7
AXL	0	0.534264	0.828	0.6	0	C7
TMEM176A	0	0.529619	0.984	0.567	0	C7
SMCO4	0	0.52882	0.858	0.521	0	C7
CPVL	0	0.52765	0.88	0.572	0	C7
APLP2	0	0.523662	0.97	0.707	0	C7
HCK	0	0.521147	0.87	0.461	0	C7
CXCL8	0	0.52047	0.996	0.73	0	C7
THBD	0	0.51876	0.723	0.574	0	C7
MFSD1	0	0.517049	0.947	0.633	0	C7
ARRDC4	0	0.510659	0.679	0.303	0	C7
PYCARD	0	0.510128	0.935	0.418	0	C7
CPM	0	0.490544	0.912	0.633	0	C7
SLC7A7	0	0.488356	0.829	0.451	0	C7
FCGR2B	0	0.486675	0.993	0.574	0	C7
FCN1	0	0.484609	0.995	0.713	0	C7
SLCO2B1	0	0.483414	0.82	0.484	0	C7
TREM1	0	0.478058	0.845	0.349	0	C7
SLC31A2	0	0.477469	0.818	0.543	0	C7
KLF4	0	0.476047	0.869	0.52	0	C7
RNF130	0	0.473463	0.886	0.585	0	C7
FNIP2	0	0.471822	0.997	0.64	0	C7
SLC11A1	0	0.470995	0.801	0.346	0	C7
SPP1	0	0.470381	0.963	0.427	0	C7
FCGR2A	0	0.466712	0.843	0.525	0	C7
TWISTNB	0	0.45863	1	0.734	0	C7
ADAMDEC1	0	0.458357	0.994	0.741	0	C7
CD86	0	0.458053	0.933	0.517	0	C7
ALDH1A1	0	0.455122	0.779	0.537	0	C7
CD83	0	0.451003	0.964	0.647	0	C7
PILRA	0	0.45089	0.789	0.551	0	C7
ENG	0	0.448897	0.826	0.494	0	C7
QSOX1	0	0.447944	0.886	0.502	0	C7
STOM	0	0.447379	0.899	0.563	0	C7
GSTP1	0	0.443173	0.983	0.62	0	C7
COLEC12	0	0.44208	0.789	0.471	0	C7
MS4A7	0	0.440177	0.902	0.485	0	C7
IER3	0	0.439407	0.997	0.61	0	C7
LINC02345	0	0.438226	0.899	0.344	0	C7
PLEK	0	0.42703	0.927	0.523	0	C7
CCL23	0	0.426619	0.804	0.412	0	C7
FABP5	0	0.425822	0.968	0.817	0	C7
IL18	0	0.425506	0.846	0.5	0	C7
SCPEP1	0	0.423006	0.856	0.547	0	C7
TNFAIP2	0	0.422319	0.798	0.536	0	C7
SLC1A3	0	0.419343	0.991	0.67	0	C7
FMNL2	0	0.419188	0.81	0.498	0	C7
PTMS	0	0.41832	0.903	0.49	0	C7
DNASE2	0	0.417452	0.823	0.486	0	C7
SERPINF1	0	0.416538	0.98	0.739	0	C7
FPR1	0	0.414165	0.792	0.45	0	C7
IDH1	0	0.410804	0.859	0.514	0	C7
CSF1R	0	0.410737	0.935	0.587	0	C7
PRDX1	0	0.403426	0.994	0.883	0	C7
RNASE6	0	0.402488	0.991	0.605	0	C7
CREG1	0	0.399963	0.85	0.579	0	C7
CD14	0	0.399472	0.831	0.52	0	C7
CALHM6	0	0.398167	0.999	0.715	0	C7
RBM47	0	0.398127	0.913	0.516	0	C7
NAMPT	0	0.396153	0.962	0.634	0	C7
LAIR1	0	0.390074	0.788	0.453	0	C7
A2M	0	0.389807	0.993	0.674	0	C7
ACTG1	0	0.385153	0.993	0.852	0	C7
CD151	0	0.384735	0.867	0.465	0	C7
PLXDC2	0	0.38362	0.759	0.556	0	C7
TNFAIP6	0	0.382608	0.996	0.587	0	C7
PGD	0	0.381913	0.782	0.58	0	C7
SLC16A10	0	0.380667	0.977	0.631	0	C7
FCGR1A	0	0.379586	0.699	0.416	0	C7
RASSF4	0	0.379427	0.861	0.392	0	C7
GAA	0	0.377217	0.78	0.351	0	C7
MAFF	0	0.375282	0.998	0.566	0	C7
SAT1	0	0.372634	0.999	0.904	0	C7
TKT	0	0.372319	0.906	0.477	0	C7
HCAR2	0	0.370982	0.643	0.421	0	C7
RRAD	0	0.365386	0.987	0.653	0	C7
SIRPA	0	0.36513	0.721	0.448	0	C7
CCDC88A	0	0.363393	0.784	0.575	0	C7
PPT1	0	0.36164	0.87	0.619	0	C7
GM2A	0	0.361547	0.74	0.46	0	C7
TNFSF13B	0	0.36142	0.785	0.538	0	C7
TSC22D1	0	0.360415	0.967	0.531	0	C7
MPP1	0	0.357859	0.819	0.513	0	C7
SDC2	0	0.354655	0.932	0.433	0	C7
NRP2	0	0.353373	0.987	0.518	0	C7
CRIP1	0	0.342594	0.979	0.865	0	C7
SLC16A3	0	0.342582	0.865	0.635	0	C7
SPATS2L	0	0.340993	0.955	0.685	0	C7
GPX3	0	0.340714	0.812	0.599	0	C7
SGK1	0	0.33786	0.949	0.672	0	C7
BCAT1	0	0.336813	0.986	0.538	0	C7
KCNMA1	0	0.335405	0.894	0.517	0	C7
BASP1	0	0.331709	0.988	0.622	0	C7
SVIL	0	0.329261	0.687	0.483	0	C7
FILIP1L	0	0.328733	0.922	0.539	0	C7
TCN2	0	0.328607	0.893	0.545	0	C7
IL13RA1	0	0.328417	0.886	0.559	0	C7
CLEC10A	0	0.323714	0.999	0.64	0	C7
CD1E	0	0.319209	1	0.78	0	C7
CA2	0	0.317334	0.99	0.758	0	C7
TUBB	0	0.315852	0.984	0.682	0	C7
PLIN2	0	0.315207	0.966	0.858	0	C7
SIGLEC1	0	0.312785	0.681	0.488	0	C7
NR1H3	0	0.312235	0.885	0.469	0	C7
CXCL1	0	0.30818	0.971	0.522	0	C7
TUBB6	0	0.299175	0.86	0.478	0	C7
PLA2G16	0	0.297029	0.809	0.378	0	C7
ISG15	0	0.295427	0.898	0.545	0	C7
C1orf54	0	0.294953	0.997	0.714	0	C7
CHI3L1	0	0.293143	0.995	0.732	0	C7
CLEC4A	0	0.290837	0.959	0.469	0	C7
RGCC	0	0.290722	0.961	0.852	0	C7
C3AR1	0	0.279799	0.939	0.59	0	C7
UBD	0	0.272727	0.999	0.662	0	C7
YBX3	0	0.271714	0.88	0.587	0	C7
VCAN	0	0.270964	0.895	0.51	0	C7
RAB32	0	0.270955	0.711	0.42	0	C7
IL1A	0	0.265465	0.892	0.547	0	C7
SLC25A5	0	0.263149	0.969	0.717	0	C7
TIMP1	0	0.259797	0.995	0.662	0	C7
MXD1	0	0.256965	0.984	0.598	0	C7
SLAMF8	0	0.255727	0.868	0.514	0	C7
CSF2RA	0	0.25554	0.911	0.631	0	C7
TIMP2	0	0.251089	0.838	0.525	0	C7
MT2A	1.61223501550916e-319	0.429675	1	0.988	3.22447003101831e-316	C7
GPD1	8.70015e-305	0.401518	0.654	0.346	1.74003e-301	C7
DAB2	3.09638e-268	0.303251	0.764	0.539	6.19276e-265	C7
SLC15A3	6.99544e-268	0.346668	0.727	0.38	1.39909e-264	C7
BHLHE41	3.41333e-261	0.31934	0.676	0.583	6.82666e-258	C7
HCAR3	5.79343e-260	0.26403	0.714	0.438	1.15869e-256	C7
LRP1	1.59014e-255	0.313893	0.742	0.437	3.18028e-252	C7
OSCAR	5.22342e-251	0.332107	0.683	0.409	1.04468e-247	C7
PPIC	3.67858e-249	0.274035	0.73	0.355	7.35716e-246	C7
CCL3	5.04673e-243	0.465517	0.841	0.677	1.00935e-239	C7
OTUD1	2.0202e-230	0.296525	0.688	0.563	4.0404e-227	C7
CFD	1.57015e-213	0.408949	0.733	0.477	3.1403e-210	C7
MMP19	5.74542e-207	0.390292	0.675	0.566	1.14908e-203	C7
ABHD5	6.57104e-206	0.33327	0.793	0.693	1.31421e-202	C7
FABP3	3.23236e-199	0.429143	0.619	0.582	6.46471e-196	C7
PCOLCE2	9.77171e-185	0.3488	0.656	0.206	1.95434e-181	C7
SCD	1.31581e-175	0.352281	0.664	0.345	2.63162e-172	C7
DEFB1	5.60031e-168	0.312755	0.593	0.275	1.12006e-164	C7
RBP4	8.14084e-151	0.537969	0.645	0.215	1.62817e-147	C7
PPARG	1.82055e-148	0.270632	0.665	0.431	3.64111e-145	C7
IGFBP2	1.79089e-115	0.33387	0.583	0.561	3.58177e-112	C7
GLDN	6.63021e-113	0.294503	0.618	0.48	1.32604e-109	C7
LINC02154	6.21149e-83	0.36125	0.471	0.47	1.2423e-79	C7
CES1	2.62545e-59	0.266663	0.6	0.408	5.25089e-56	C7
MT1G	5.32911e-59	0.564449	0.663	0.741	1.06582e-55	C7
RND3	5.61363e-10	0.296304	0.55	0.505	1.12273e-06	C7
SCGB3A1	0	2.43572	0.915	0.597	0	C8
SFTPB	0	2.37781	0.987	0.498	0	C8
SFTPA1	0	2.116	0.778	0.384	0	C8
NAPSA	0	2.05098	0.975	0.457	0	C8
MUC1	0	1.90591	0.978	0.585	0	C8
SFTPA2	0	1.82699	0.734	0.329	0	C8
HOPX	0	1.76592	0.964	0.497	0	C8
S100A6	0	1.61365	0.996	0.866	0	C8
RNASE1	0	1.60482	0.956	0.589	0	C8
SCGB1A1	0	1.56439	0.981	0.861	0	C8
SLPI	0	1.45519	0.853	0.383	0	C8
CEACAM6	0	1.41041	0.942	0.543	0	C8
SLC34A2	0	1.38462	0.896	0.417	0	C8
C19orf33	0	1.28775	0.964	0.658	0	C8
IFI27	0	1.17166	0.962	0.67	0	C8
GPRC5A	0	1.12794	0.845	0.51	0	C8
PIGR	0	1.12154	0.851	0.377	0	C8
TACSTD2	0	1.11085	0.86	0.6	0	C8
EMP2	0	1.10412	0.872	0.511	0	C8
CXCL17	0	1.08917	0.773	0.33	0	C8
WFDC2	0	1.07331	0.868	0.417	0	C8
ELF3	0	1.07284	0.812	0.424	0	C8
SMIM22	0	1.06708	0.864	0.502	0	C8
CRABP2	0	1.06276	0.985	0.778	0	C8
SFTPD	0	1.05991	0.862	0.315	0	C8
S100A14	0	1.05582	0.83	0.48	0	C8
CNN3	0	1.04332	0.981	0.542	0	C8
LPCAT1	0	1.03994	0.787	0.446	0	C8
SDC4	0	1.0366	0.868	0.573	0	C8
CEACAM5	0	1.03471	0.882	0.557	0	C8
CYR61	0	1.03256	0.969	0.513	0	C8
C3	0	1.02201	0.812	0.519	0	C8
AGR3	0	0.983381	0.861	0.663	0	C8
S100A13	0	0.977585	0.896	0.543	0	C8
ATP1B1	0	0.971204	0.888	0.647	0	C8
LGALS3BP	0	0.944514	0.905	0.563	0	C8
BCAM	0	0.938323	0.841	0.427	0	C8
ADIRF	0	0.928441	0.919	0.638	0	C8
DHCR24	0	0.909561	0.794	0.413	0	C8
AGER	0	0.905811	0.672	0.416	0	C8
TMC5	0	0.905702	0.821	0.505	0	C8
CYB5A	0	0.902593	0.901	0.458	0	C8
APLP2	0	0.878351	0.927	0.709	0	C8
SDC1	0	0.869629	0.784	0.536	0	C8
NKX2-1	0	0.832901	0.808	0.331	0	C8
CLDN4	0	0.826273	0.791	0.402	0	C8
CLU	0	0.823223	0.846	0.641	0	C8
RHOB	0	0.820103	0.887	0.553	0	C8
IRX2	0	0.818447	0.764	0.528	0	C8
CD151	0	0.816749	0.84	0.468	0	C8
CDH1	0	0.814924	0.763	0.398	0	C8
LMO7	0	0.810071	0.699	0.424	0	C8
TSPAN1	0	0.808578	0.979	0.506	0	C8
FXYD3	0	0.806016	0.779	0.493	0	C8
KRT7	0	0.768168	0.765	0.375	0	C8
MALL	0	0.767075	0.701	0.474	0	C8
TM4SF1	0	0.76159	0.801	0.392	0	C8
SPINT2	0	0.755526	0.82	0.502	0	C8
HSPB1	0	0.751443	0.998	0.952	0	C8
ABCA3	0	0.748516	0.679	0.328	0	C8
AQP1	0	0.744688	0.897	0.504	0	C8
SFTA2	0	0.744199	0.828	0.37	0	C8
CLDN18	0	0.740447	0.83	0.284	0	C8
MGST1	0	0.734935	0.806	0.42	0	C8
ICAM1	0	0.720508	0.829	0.579	0	C8
CAVIN1	0	0.706587	0.986	0.681	0	C8
SFN	0	0.706023	0.79	0.524	0	C8
KRT8	0	0.704353	0.785	0.411	0	C8
KRT19	0	0.700408	0.754	0.37	0	C8
SLC9A3R2	0	0.700314	0.802	0.508	0	C8
C4BPA	0	0.692588	0.852	0.431	0	C8
CD55	0	0.690186	0.91	0.769	0	C8
IFITM3	0	0.687946	0.93	0.687	0	C8
TSPAN13	0	0.686175	0.864	0.487	0	C8
SERPINH1	0	0.681833	0.903	0.508	0	C8
ADGRF5	0	0.679774	0.768	0.464	0	C8
SLC22A31	0	0.676831	0.751	0.412	0	C8
SAA1	0	0.667918	0.814	0.484	0	C8
NPC2	0	0.660964	0.912	0.672	0	C8
CXCL14	0	0.656129	0.995	0.896	0	C8
DDAH1	0	0.653393	0.87	0.418	0	C8
CKB	0	0.650755	0.8	0.413	0	C8
SLC39A8	0	0.650463	0.846	0.794	0	C8
QSOX1	0	0.650009	0.951	0.5	0	C8
MDK	0	0.649261	0.766	0.568	0	C8
PLS3	0	0.643775	0.785	0.5	0	C8
SCNN1A	0	0.642395	0.649	0.396	0	C8
CPM	0	0.640847	0.763	0.641	0	C8
MAL2	0	0.637425	0.719	0.511	0	C8
TRIM2	0	0.634731	0.89	0.56	0	C8
MYO6	0	0.630585	0.724	0.508	0	C8
AGRN	0	0.625534	0.759	0.514	0	C8
EPS8	0	0.622221	0.762	0.427	0	C8
EPHX1	0	0.621984	0.744	0.533	0	C8
LAMB3	0	0.62126	0.791	0.418	0	C8
F3	0	0.617602	0.742	0.455	0	C8
PON2	0	0.598115	0.705	0.356	0	C8
MUC21	0	0.587642	0.768	0.612	0	C8
EMP1	0	0.585773	0.816	0.658	0	C8
ADAM15	0	0.583881	0.802	0.451	0	C8
RND3	0	0.574345	0.973	0.485	0	C8
TXNDC17	0	0.571174	0.791	0.525	0	C8
DSG2	0	0.568832	0.877	0.383	0	C8
HES1	0	0.561529	0.982	0.745	0	C8
HSPA6	0	0.558761	0.993	0.738	0	C8
MYH14	0	0.552829	0.754	0.302	0	C8
MPZL2	0	0.548328	0.634	0.499	0	C8
ECM1	0	0.530584	0.993	0.783	0	C8
HSPG2	0	0.524643	0.865	0.572	0	C8
GSN	0	0.521443	0.888	0.671	0	C8
TENT5A	0	0.520614	0.824	0.671	0	C8
CLIC6	0	0.506899	0.732	0.6	0	C8
HSPA1B	0	0.50647	0.98	0.709	0	C8
VWA1	0	0.505058	0.671	0.386	0	C8
CXADR	0	0.504174	0.858	0.454	0	C8
KLF5	0	0.495081	0.741	0.622	0	C8
CTTN	0	0.491123	0.695	0.464	0	C8
S100A10	0	0.48726	0.97	0.833	0	C8
SAA2	0	0.473426	0.931	0.562	0	C8
JUP	0	0.47317	0.721	0.483	0	C8
S100A16	0	0.470898	0.624	0.436	0	C8
NUPR1	0	0.469549	0.892	0.564	0	C8
EHD2	0	0.466557	0.776	0.478	0	C8
IGFBP4	0	0.466127	0.712	0.592	0	C8
CST6	0	0.456517	0.977	0.548	0	C8
CALU	0	0.454201	0.925	0.529	0	C8
CD81	0	0.452036	0.854	0.566	0	C8
MACC1	0	0.450198	0.78	0.463	0	C8
RBM47	0	0.446403	0.813	0.522	0	C8
SERPINA1	0	0.437543	0.884	0.464	0	C8
SPTBN1	0	0.431104	0.811	0.386	0	C8
C1R	0	0.414305	0.88	0.713	0	C8
BPIFB1	0	0.411723	0.913	0.644	0	C8
MT-CO1	0	0.411502	0.998	0.995	0	C8
COL8A1	0	0.398677	0.931	0.462	0	C8
CETN2	0	0.397415	0.837	0.606	0	C8
CFB	0	0.3974	0.95	0.554	0	C8
TCEAL4	0	0.396362	0.751	0.504	0	C8
ASS1	0	0.396018	0.969	0.497	0	C8
EPHA2	0	0.38775	0.898	0.504	0	C8
CTSD	0	0.385785	0.944	0.613	0	C8
PRSS23	0	0.381998	0.983	0.359	0	C8
GSTP1	0	0.380958	0.933	0.623	0	C8
BMP2	0	0.380625	0.973	0.611	0	C8
PDIA4	0	0.380156	0.842	0.506	0	C8
FABP5	0	0.378961	0.961	0.817	0	C8
TNNT1	0	0.371214	0.98	0.569	0	C8
MDM2	0	0.364141	0.892	0.458	0	C8
TIMP3	0	0.3546	0.966	0.647	0	C8
BAG3	0	0.351373	0.979	0.734	0	C8
SPRR2D	0	0.346511	0.987	0.605	0	C8
ASPH	0	0.345789	0.84	0.489	0	C8
CFH	0	0.33851	0.957	0.69	0	C8
S100A2	0	0.335856	0.957	0.439	0	C8
DST	0	0.334241	0.908	0.371	0	C8
NFIB	0	0.323326	0.866	0.492	0	C8
SOD3	0	0.322277	0.853	0.656	0	C8
DSTN	0	0.32038	0.908	0.611	0	C8
WARS	0	0.299382	0.916	0.57	0	C8
ESAM	0	0.294853	0.909	0.636	0	C8
CNKSR3	0	0.292802	0.921	0.493	0	C8
DIRAS3	0	0.283201	0.993	0.731	0	C8
EGFL7	0	0.277399	0.859	0.436	0	C8
IGFBP7	0	0.274664	0.985	0.76	0	C8
CD63	0	0.272019	0.958	0.716	0	C8
NR2F1	0	0.265255	0.988	0.507	0	C8
HYAL2	0	0.260874	0.874	0.509	0	C8
COL1A1	0	0.258966	0.99	0.652	0	C8
MGLL	1.38338380835549e-322	0.532309	0.633	0.294	2.76676761671098e-319	C8
H1F0	5.03946958758071e-320	0.436721	0.679	0.459	1.00789391751614e-316	C8
TPPP3	2.47732419875134e-318	0.343239	0.796	0.493	4.95464839750269e-315	C8
KRT18	2.72572854790482e-317	0.554685	0.783	0.404	5.45145709580965e-314	C8
CAV1	1.13979916097934e-313	0.919606	0.644	0.586	2.27959832195868e-310	C8
SCGB3A2	3.72631048882082e-313	1.39673	0.705	0.341	7.45262097764164e-310	C8
KDELR3	7.60005926253193e-310	0.250691	0.819	0.494	1.52001e-306	C8
DUSP1	0	0.490424	0.873	0.785	3.36189e-306	C8
ERBB2	2.69827e-307	0.494791	0.648	0.484	5.39654e-304	C8
PTPRF	7.76094e-305	0.580418	0.662	0.489	1.55219e-301	C8
IFI6	2.86544e-302	0.333189	0.953	0.69	5.73089e-299	C8
EHF	3.40025e-302	0.366206	0.736	0.358	6.80051e-299	C8
CD9	3.70879e-299	0.36618	0.831	0.496	7.41757e-296	C8
MAGED1	7.15458e-297	0.405894	0.656	0.399	1.43092e-293	C8
LRRK2	3.11979e-295	0.736192	0.611	0.431	6.23959e-292	C8
OCIAD2	3.41499e-290	0.308582	0.818	0.636	6.82998e-287	C8
CRIP2	2.65965e-289	0.41953	0.725	0.439	5.31931e-286	C8
CTGF	2.93279e-289	0.420238	0.851	0.527	5.86558e-286	C8
MORN2	6.35311e-289	0.266235	0.765	0.356	1.27062e-285	C8
PHLDA3	5.46861e-288	0.416095	0.679	0.433	1.09372e-284	C8
PEG10	1.77837e-281	0.494236	0.811	0.563	3.55673e-278	C8
ALCAM	6.62096e-281	0.457107	0.735	0.604	1.32419e-277	C8
SLC40A1	8.10501e-279	0.417366	0.737	0.624	1.621e-275	C8
NTN4	4.48383e-278	0.37246	0.68	0.453	8.96766e-275	C8
FASN	5.39397e-278	0.4896	0.651	0.431	1.07879e-274	C8
STOM	9.64811e-276	0.416622	0.733	0.572	1.92962e-272	C8
NFIA	2.54501e-275	0.470102	0.678	0.503	5.09002e-272	C8
TSPAN12	3.22795e-272	0.285485	0.774	0.324	6.45591e-269	C8
LDLR	4.72309e-270	0.491768	0.655	0.425	9.44618e-267	C8
SHROOM3	1.09626e-269	0.45555	0.644	0.31	2.19253e-266	C8
CD24	2.82738e-267	0.438823	0.692	0.345	5.65475e-264	C8
DMKN	1.7706e-266	0.472938	0.574	0.384	3.5412e-263	C8
NECTIN2	2.16104e-264	0.370515	0.688	0.511	4.32208e-261	C8
VEGFA	9.30656e-264	0.413795	0.773	0.516	1.86131e-260	C8
ACTG1	3.09698e-263	0.259935	0.944	0.855	6.19395e-260	C8
APP	1.59287e-261	0.378695	0.734	0.551	3.18575e-258	C8
KDELR2	3.52995e-257	0.287631	0.842	0.562	7.0599e-254	C8
RASD1	8.97158e-257	0.438408	0.722	0.671	1.79432e-253	C8
PDLIM1	1.14878e-255	0.448228	0.624	0.479	2.29757e-252	C8
OCLN	1.74403e-255	0.519323	0.735	0.427	3.48807e-252	C8
CP	3.26327e-252	0.530126	0.678	0.47	6.52655e-249	C8
ITGA3	3.92616e-252	0.48835	0.61	0.378	7.85232e-249	C8
SDR16C5	1.72763e-251	0.556854	0.66	0.362	3.45527e-248	C8
EFNA1	1.68863e-246	0.583946	0.609	0.388	3.37725e-243	C8
SLC6A14	8.60161e-246	0.278913	0.866	0.407	1.72032e-242	C8
CADM1	9.84658e-244	0.381728	0.663	0.486	1.96932e-240	C8
TMC4	2.07873e-243	0.36539	0.664	0.456	4.15745e-240	C8
CCND1	5.13005e-241	0.479994	0.646	0.51	1.02601e-237	C8
MFSD2A	5.60744e-233	0.354701	0.869	0.718	1.12149e-229	C8
RHOBTB3	3.31739e-232	0.417904	0.718	0.441	6.63477e-229	C8
IRX3	2.47313e-226	0.48125	0.55	0.41	4.94626e-223	C8
LAMP3	5.80863e-226	0.520857	0.55	0.589	1.16173e-222	C8
SCEL	6.70644e-224	0.339226	0.727	0.44	1.34129e-220	C8
EPAS1	2.27071e-223	0.346249	0.718	0.614	4.54141e-220	C8
MYO1B	6.50152e-220	0.395349	0.602	0.486	1.3003e-216	C8
TSPAN3	1.44187e-218	0.453528	0.689	0.414	2.88374e-215	C8
ERRFI1	1.54558e-211	0.408891	0.664	0.728	3.09116e-208	C8
SEZ6L2	1.63125e-209	0.330457	0.547	0.276	3.2625e-206	C8
CX3CL1	1.46321e-208	0.309784	0.619	0.336	2.92642e-205	C8
ANKRD36C	2.73436e-208	0.311336	0.743	0.446	5.46873e-205	C8
CDC42EP1	6.11542e-207	0.286843	0.648	0.474	1.22308e-203	C8
ALOX15B	2.09937e-206	0.337079	0.68	0.573	4.19873e-203	C8
CYBRD1	3.98215e-206	0.389793	0.623	0.564	7.9643e-203	C8
CAVIN2	1.15602e-204	0.315832	0.715	0.567	2.31205e-201	C8
DSP	1.2608e-200	0.256174	0.736	0.317	2.52159e-197	C8
IER2	4.06381e-197	0.332475	0.795	0.677	8.12762e-194	C8
LTF	1.29707e-196	0.562206	0.763	0.484	2.59415e-193	C8
SFTA3	6.82857e-195	0.484439	0.733	0.362	1.36571e-191	C8
ATP11A	7.53858e-195	0.497251	0.578	0.339	1.50772e-191	C8
NEDD4L	2.13786e-194	0.508483	0.628	0.49	4.27572e-191	C8
RBPMS	1.23013e-192	0.474737	0.598	0.402	2.46026e-189	C8
SOX4	4.86425e-191	0.401281	0.727	0.726	9.72851e-188	C8
TMEM37	4.62345e-187	0.255533	0.636	0.258	9.24691e-184	C8
PTK7	9.2321e-186	0.403908	0.592	0.497	1.84642e-182	C8
HSD17B6	5.15844e-183	0.542225	0.644	0.389	1.03169e-179	C8
TSPAN6	2.02069e-182	0.253997	0.635	0.403	4.04137e-179	C8
PRSS8	2.07145e-182	0.49481	0.564	0.4	4.14291e-179	C8
FOLR1	2.98237e-182	0.509913	0.711	0.351	5.96475e-179	C8
FOXA2	1.25091e-181	0.375768	0.552	0.207	2.50182e-178	C8
C16orf89	1.42742e-178	0.541713	0.686	0.271	2.85485e-175	C8
NME4	1.64845e-178	0.289311	0.528	0.45	3.2969e-175	C8
LMO3	1.78634e-178	0.536823	0.678	0.381	3.57269e-175	C8
MGP	1.89895e-175	0.643049	0.776	0.823	3.7979e-172	C8
ABCA1	1.67569e-173	0.266447	0.736	0.354	3.35138e-170	C8
SERINC2	7.00505e-172	0.385465	0.512	0.32	1.40101e-168	C8
ATF3	8.26051e-172	0.448361	0.642	0.498	1.6521e-168	C8
INSR	1.13921e-171	0.332805	0.647	0.541	2.27841e-168	C8
ID4	4.58094e-169	0.265166	0.632	0.543	9.16188e-166	C8
ENAH	6.25384e-168	0.344658	0.62	0.411	1.25077e-164	C8
HMGB3	3.80626e-167	0.396714	0.659	0.539	7.61251e-164	C8
PERP	4.29646e-166	0.364902	0.614	0.728	8.59291e-163	C8
TMPRSS2	9.46753e-166	0.461987	0.57	0.265	1.89351e-162	C8
GOLM1	3.50994e-164	0.302905	0.646	0.489	7.01988e-161	C8
EPCAM	1.4836e-162	0.43771	0.703	0.406	2.9672e-159	C8
LAD1	3.73998e-162	0.260553	0.519	0.316	7.47997e-159	C8
CLDN7	6.17242e-162	0.461793	0.662	0.381	1.23448e-158	C8
SOCS2	1.17233e-160	0.31363	0.642	0.39	2.34466e-157	C8
LIMCH1	4.3419e-160	0.471705	0.543	0.399	8.6838e-157	C8
MECOM	2.86659e-159	0.369769	0.472	0.359	5.73317e-156	C8
WWTR1	1.06097e-157	0.251185	0.581	0.479	2.12195e-154	C8
C1orf116	4.47868e-152	0.46654	0.634	0.557	8.95737e-149	C8
FOS	1.40419e-149	0.291351	0.852	0.78	2.80837e-146	C8
SLC44A4	9.41898e-147	0.299524	0.537	0.401	1.8838e-143	C8
ITGB6	3.10974e-134	0.458915	0.466	0.259	6.21948e-131	C8
ALPL	8.39342e-132	0.340172	0.649	0.369	1.67868e-128	C8
CAV2	2.54003e-131	0.416243	0.536	0.373	5.08006e-128	C8
C5orf38	8.57355e-131	0.416301	0.607	0.47	1.71471e-127	C8
LIFR	3.98333e-129	0.305514	0.531	0.435	7.96665e-126	C8
NET1	3.70487e-128	0.262739	0.504	0.463	7.40974e-125	C8
NNMT	1.37922e-124	0.311475	0.724	0.584	2.75844e-121	C8
TCEAL9	2.78775e-124	0.290381	0.56	0.627	5.57549e-121	C8
ID1	1.08358e-123	0.455882	0.557	0.598	2.16716e-120	C8
TJP1	2.70512e-123	0.317381	0.466	0.317	5.41024e-120	C8
MAOA	5.02128e-122	0.37337	0.493	0.375	1.00426e-118	C8
ARFGEF3	1.01558e-121	0.389881	0.552	0.319	2.03116e-118	C8
SPINT1	2.75816e-119	0.389521	0.608	0.443	5.51632e-116	C8
PEBP4	2.55251e-118	0.477985	0.604	0.383	5.10501e-115	C8
MMP7	2.42006e-115	0.58941	0.587	0.388	4.84011e-112	C8
MLPH	5.33419e-113	0.334947	0.515	0.288	1.06684e-109	C8
F11R	4.364e-111	0.361598	0.559	0.49	8.728e-108	C8
NEAT1	1.47072e-109	0.412387	0.976	0.944	2.94144e-106	C8
MUC4	8.07821e-109	0.285209	0.528	0.319	1.61564e-105	C8
CTSE	1.048e-108	0.4492	0.479	0.432	2.096e-105	C8
CRNDE	1.18226e-108	0.368487	0.552	0.384	2.36453e-105	C8
JUN	8.14738e-108	0.288152	0.882	0.81	1.62948e-104	C8
SYNPO	2.2334e-107	0.279092	0.466	0.384	4.46679e-104	C8
FLRT3	1.67387e-106	0.469184	0.521	0.294	3.34773e-103	C8
GPC4	1.38779e-105	0.332515	0.433	0.406	2.77558e-102	C8
ZNF385B	7.49399e-104	0.351964	0.477	0.31	1.4988e-100	C8
SUSD2	1.9774e-101	0.480451	0.635	0.308	3.9548e-98	C8
CYP4B1	2.27651e-94	0.490641	0.514	0.278	4.55303e-91	C8
ZDHHC9	4.32005e-93	0.280104	0.449	0.385	8.6401e-90	C8
EGR1	3.43164e-91	0.337391	0.655	0.516	6.86328e-88	C8
DPP4	1.07836e-89	0.304229	0.441	0.475	2.15671e-86	C8
RRAD	6.60612e-87	0.522271	0.661	0.67	1.32122e-83	C8
EGFR	5.08293e-85	0.290203	0.402	0.245	1.01659e-81	C8
PDZK1IP1	1.23771e-78	0.283627	0.458	0.344	2.47541e-75	C8
PLA2G1B	9.32719e-78	0.303463	0.473	0.346	1.86544e-74	C8
MYL9	1.84147e-76	0.291871	0.576	0.624	3.68295e-73	C8
OSMR	3.6468e-74	0.297588	0.467	0.34	7.29359e-71	C8
DLC1	2.44194e-73	0.382413	0.594	0.397	4.88388e-70	C8
RND1	3.54784e-72	0.264913	0.466	0.608	7.09568e-69	C8
CAPN8	2.29963e-71	0.36539	0.596	0.512	4.59927e-68	C8
TMEM98	4.79334e-71	0.283344	0.426	0.441	9.58668e-68	C8
ROS1	3.53274e-70	0.296525	0.398	0.145	7.06547e-67	C8
SFTPC	8.07554e-69	1.26605	0.498	0.394	1.61511e-65	C8
RAI14	2.41008e-67	0.326624	0.572	0.421	4.82015e-64	C8
LIPH	3.12287e-66	0.262825	0.388	0.389	6.24574e-63	C8
C11orf96	4.0082e-66	0.471987	0.467	0.529	8.01641e-63	C8
NCOA7	2.01561e-65	0.323978	0.604	0.562	4.03123e-62	C8
CLIC3	2.09853e-65	0.32469	0.609	0.461	4.19706e-62	C8
TNFRSF12A	2.47555e-60	0.263726	0.579	0.683	4.95111e-57	C8
ERBB3	3.70417e-59	0.359118	0.519	0.536	7.40835e-56	C8
MTUS1	1.29863e-52	0.342541	0.567	0.476	2.59725e-49	C8
NPNT	3.03075e-47	0.295831	0.387	0.24	6.0615e-44	C8
DRAM1	7.56846e-47	0.317794	0.61	0.463	1.51369e-43	C8
STEAP4	2.98227e-46	0.485431	0.578	0.454	5.96454e-43	C8
SELENBP1	7.60863e-45	0.36925	0.6	0.336	1.52173e-41	C8
IFT57	9.61145e-43	0.266864	0.612	0.48	1.92229e-39	C8
AGR2	6.63515e-42	0.388988	0.496	0.38	1.32703e-38	C8
EFEMP1	3.60208e-41	0.28136	0.44	0.573	7.20417e-38	C8
NRGN	2.61237e-40	0.279136	0.45	0.562	5.22474e-37	C8
RAB25	3.34659e-34	0.285682	0.54	0.363	6.69318e-31	C8
LCN2	3.54756e-34	0.304821	0.443	0.324	7.09513e-31	C8
AQP4	3.67672e-29	0.440572	0.496	0.224	7.35344e-26	C8
SCD	3.11251e-26	0.253713	0.466	0.355	6.22503e-23	C8
PGC	5.01773e-26	0.519517	0.389	0.34	1.00355e-22	C8
PON3	3.35186e-24	0.284744	0.501	0.3	6.70372e-21	C8
MET	3.67746e-22	0.269932	0.556	0.435	7.35493e-19	C8
PTPN13	5.03439e-20	0.271231	0.439	0.581	1.00688e-16	C8
SFTA1P	7.51705e-18	0.334437	0.569	0.424	1.50341e-14	C8
MACROD2	9.89493e-17	0.296955	0.394	0.452	1.97899e-13	C8
SPINK1	6.45238e-06	0.485886	0.432	0.313	0.0129048	C8
GDF15	5.24451e-05	0.422145	0.476	0.467	0.10489	C8
TMEM125	0.000313241	0.263068	0.494	0.239	0.626483	C8
SPINK5	0.000965291	0.330237	0.367	0.598	1	C8
HOPX	0	1.73793	0.896	0.502	0	C9
C19orf33	0	1.5882	0.839	0.664	0	C9
S100A6	0	1.5353	0.971	0.868	0	C9
CEACAM6	0	1.30905	0.841	0.549	0	C9
SMIM22	0	1.26194	0.797	0.506	0	C9
S100A13	0	1.18903	0.806	0.548	0	C9
KRT8	0	1.18169	0.757	0.414	0	C9
S100A14	0	1.13125	0.768	0.484	0	C9
CRABP2	0	1.09907	0.867	0.785	0	C9
MUC1	0	1.09715	0.864	0.591	0	C9
TXNDC17	0	1.07788	0.766	0.527	0	C9
KRT7	0	1.03166	0.761	0.376	0	C9
EPCAM	0	1.02568	0.684	0.408	0	C9
SPINT2	0	0.984908	0.695	0.509	0	C9
TACSTD2	0	0.982372	0.763	0.605	0	C9
MGST1	0	0.971058	0.721	0.425	0	C9
CEACAM5	0	0.933891	0.794	0.562	0	C9
S100A16	0	0.89124	0.679	0.434	0	C9
KRT18	0	0.8798	0.744	0.407	0	C9
LGALS3BP	0	0.811771	0.776	0.57	0	C9
CD151	0	0.796791	0.735	0.474	0	C9
CNN3	0	0.786442	0.839	0.55	0	C9
GSTP1	0	0.758679	0.856	0.628	0	C9
SLC9A3R2	0	0.745279	0.787	0.51	0	C9
SFTPB	0	0.742607	0.881	0.505	0	C9
HSPB1	0	0.718765	0.987	0.953	0	C9
TMC5	0	0.687058	0.841	0.506	0	C9
H1F0	0	0.683475	0.72	0.458	0	C9
CXCL14	0	0.679756	0.994	0.896	0	C9
ECM1	0	0.6601	0.988	0.784	0	C9
SPINT1	0	0.651683	0.735	0.438	0	C9
IFI27	0	0.642805	0.826	0.677	0	C9
LAMB3	0	0.618745	0.699	0.424	0	C9
TSPAN1	0	0.587396	0.822	0.515	0	C9
QSOX1	0	0.581833	0.843	0.506	0	C9
TRIM2	0	0.580732	0.753	0.568	0	C9
CST6	0	0.557168	0.774	0.559	0	C9
SPRR2D	0	0.55562	0.988	0.606	0	C9
MORN2	0	0.523877	0.816	0.355	0	C9
S100A2	0	0.489536	0.78	0.449	0	C9
CAVIN1	0	0.464985	0.903	0.685	0	C9
ASS1	0	0.421877	0.897	0.502	0	C9
DIRAS3	0	0.385737	0.964	0.733	0	C9
COL8A1	0	0.313999	0.846	0.467	0	C9
PRSS2	0	0.29195	0.926	0.316	0	C9
IGFL2	0	0.290256	0.964	0.516	0	C9
PRSS22	0	0.281367	0.77	0.417	0	C9
CLIC6	1.97626258336499e-323	0.37491	0.793	0.598	3.95252516672997e-320	C9
DDAH1	1.31987720311783e-316	0.344136	0.78	0.424	2.63975440623566e-313	C9
DSG2	4.04588010567579e-314	0.534276	0.719	0.392	8.09176021135158e-311	C9
CXCL17	1.46054895487333e-312	0.698724	0.684	0.336	0	C9
RND3	7.05882978377097e-312	0.411626	0.815	0.494	0	C9
RNASE1	4.29189e-303	0.590828	0.816	0.597	8.58378e-300	C9
EMP2	2.42447e-301	0.690149	0.77	0.517	4.84894e-298	C9
CETN2	1.46079e-298	0.508574	0.767	0.61	2.92158e-295	C9
TNNT1	3.34231e-296	0.498171	0.799	0.579	6.68462e-293	C9
HMGB3	8.80305e-293	0.831934	0.688	0.538	1.76061e-289	C9
KDELR3	3.66817e-288	0.361844	0.812	0.496	7.33634e-285	C9
PDIA4	4.85024e-288	0.570368	0.781	0.51	9.70049e-285	C9
CLDN7	5.79253e-281	0.77181	0.655	0.382	1.15851e-277	C9
CAVIN3	4.23585e-279	0.281097	0.874	0.522	8.47169e-276	C9
ACTG1	1.86065e-277	0.695564	0.91	0.857	3.7213e-274	C9
CALU	1.94021e-277	0.46645	0.807	0.536	3.88041e-274	C9
NAPSA	9.43473e-273	0.619424	0.787	0.467	1.88695e-269	C9
DMKN	4.50608e-265	0.602198	0.684	0.38	9.01216e-262	C9
CRNDE	1.58618e-260	0.535323	0.673	0.38	3.17236e-257	C9
NKX2-1	2.09535e-260	0.708048	0.688	0.338	4.1907e-257	C9
SDC1	1.82793e-255	0.627331	0.633	0.544	3.65585e-252	C9
MUC21	9.73211e-254	0.451233	0.751	0.613	1.94642e-250	C9
RCN1	1.14633e-250	0.403667	0.714	0.483	2.29267e-247	C9
OCIAD2	5.18114e-247	0.532884	0.774	0.639	1.03623e-243	C9
BCAM	1.02757e-245	0.558049	0.691	0.435	2.05513e-242	C9
EMP1	1.02229e-244	0.420399	0.771	0.661	2.04458e-241	C9
S100A10	6.52832e-238	0.645132	0.905	0.836	1.30566e-234	C9
NPW	3.28022e-236	0.311036	0.816	0.424	6.56043e-233	C9
PRSS23	4.8758e-236	0.375434	0.802	0.369	9.7516e-233	C9
MALL	1.14876e-235	0.478731	0.674	0.476	2.29752e-232	C9
S100A11	8.90138e-234	0.391458	0.925	0.845	1.78028e-230	C9
COL1A1	2.60854e-232	0.341068	0.818	0.661	5.21707e-229	C9
PLAU	7.39239e-232	0.285559	0.754	0.456	1.47848e-228	C9
TSPAN13	3.51566e-230	0.528776	0.67	0.497	7.03132e-227	C9
CXADR	1.44694e-229	0.418167	0.711	0.462	2.89388e-226	C9
CD55	2.94675e-227	0.502895	0.874	0.771	5.8935e-224	C9
PLOD2	2.17757e-226	0.289468	0.817	0.457	4.35514e-223	C9
AGR2	2.59915e-225	0.805445	0.647	0.373	5.1983e-222	C9
KRT19	3.10489e-223	0.767251	0.689	0.375	6.20978e-220	C9
TNFRSF21	2.50507e-222	0.295613	0.788	0.551	5.01014e-219	C9
CKS1B	1.02074e-221	0.508761	0.779	0.618	2.04148e-218	C9
FKBP10	6.23396e-220	0.296817	0.812	0.575	1.24679e-216	C9
CCND1	1.67838e-219	0.643915	0.627	0.511	3.35676e-216	C9
PLS3	3.53048e-219	0.545565	0.716	0.504	7.06096e-216	C9
CYR61	2.94512e-218	0.269256	0.806	0.522	5.89025e-215	C9
ADAM15	2.23185e-216	0.367627	0.721	0.456	4.46371e-213	C9
MACC1	4.90902e-216	0.455699	0.746	0.465	9.81803e-213	C9
DSP	3.63287e-214	0.629763	0.616	0.324	7.26573e-211	C9
GPRC5A	5.36659e-213	0.537486	0.721	0.517	1.07332e-209	C9
ITGA3	2.01337e-212	0.50202	0.652	0.377	4.02675e-209	C9
PTPRF	5.83733e-210	0.52041	0.7	0.488	1.16747e-206	C9
ANXA2	8.78317e-209	0.563888	0.791	0.709	1.75663e-205	C9
CAV1	2.01681e-208	0.361307	0.751	0.581	4.03363e-205	C9
RHOC	1.31444e-206	0.434065	0.754	0.549	2.62887e-203	C9
ATP1B1	3.31208e-206	0.605996	0.696	0.656	6.62416e-203	C9
APP	4.22496e-204	0.518789	0.677	0.554	8.44991e-201	C9
SOX4	4.2012e-203	0.582918	0.793	0.723	8.4024e-200	C9
SERPINH1	7.99724e-201	0.427469	0.738	0.517	1.59945e-197	C9
PRSS8	1.76569e-199	0.48205	0.625	0.397	3.53138e-196	C9
AGRN	9.85683e-196	0.450619	0.766	0.514	1.97137e-192	C9
TSPAN6	8.27117e-195	0.378741	0.584	0.406	1.65423e-191	C9
FBP1	2.67751e-190	0.281054	0.806	0.592	5.35503e-187	C9
TM4SF1	2.41851e-185	0.65048	0.592	0.402	4.83702e-182	C9
CAV2	3.6073e-184	0.328989	0.649	0.368	7.21461e-181	C9
SDC4	1.54273e-180	0.584537	0.685	0.583	3.08546e-177	C9
C1orf116	7.73416e-180	0.404966	0.776	0.551	1.54683e-176	C9
PCLAF	1.0532e-176	0.275448	0.874	0.539	2.10639e-173	C9
IFITM3	6.10837e-176	0.443305	0.792	0.694	1.22167e-172	C9
ENAH	5.87617e-175	0.479422	0.611	0.412	1.17523e-171	C9
CD9	8.29701e-174	0.590417	0.685	0.504	1.6594e-170	C9
SFTA1P	8.83953e-174	0.295007	0.699	0.419	1.76791e-170	C9
SMC4	8.07265e-172	0.254514	0.853	0.638	1.61453e-168	C9
SFN	2.33095e-170	0.58862	0.612	0.533	4.66191e-167	C9
LGALS1	7.15727e-170	0.494024	0.879	0.788	1.43145e-166	C9
LCN2	4.51536e-167	0.551307	0.708	0.312	9.03073e-164	C9
PERP	9.19204e-167	0.528552	0.638	0.726	1.83841e-163	C9
ITGB4	1.42192e-163	0.306808	0.681	0.562	2.84383e-160	C9
CTTN	1.09949e-162	0.532477	0.567	0.471	2.19898e-159	C9
TNFRSF12A	2.20608e-161	0.376913	0.697	0.677	4.41216e-158	C9
LPCAT1	2.3096e-161	0.53902	0.65	0.453	4.61921e-158	C9
TK1	1.10405e-159	0.274219	0.747	0.498	2.20809e-156	C9
LSR	2.14693e-158	0.412784	0.585	0.552	4.29386e-155	C9
CDH1	4.59569e-158	0.494617	0.669	0.404	9.19139e-155	C9
IRX2	7.03583e-158	0.43243	0.68	0.533	1.40717e-154	C9
SLC34A2	2.16945e-157	0.506362	0.717	0.427	4.3389e-154	C9
CLDN4	6.75078e-156	0.60877	0.636	0.41	1.35016e-152	C9
RHOB	3.18269e-154	0.414232	0.727	0.562	6.36538e-151	C9
FXYD3	3.73009e-154	0.539879	0.642	0.5	7.46018e-151	C9
PHLDA2	2.99634e-153	0.470367	0.782	0.755	5.99268e-150	C9
WARS	3.4157e-151	0.34901	0.709	0.58	6.83141e-148	C9
CRIP2	2.68646e-148	0.466851	0.666	0.442	5.37292e-145	C9
MYH14	7.56929e-147	0.3107	0.661	0.307	1.51386e-143	C9
RAMP1	9.66159e-144	0.451843	0.599	0.442	1.93232e-140	C9
DSC2	4.04196e-135	0.251383	0.682	0.346	8.08393e-132	C9
ADIRF	3.00773e-131	0.398184	0.715	0.648	6.01545e-128	C9
PCP4	4.63937e-131	0.363673	0.735	0.482	9.27875e-128	C9
KRT15	1.21275e-130	0.260391	0.667	0.319	2.4255e-127	C9
MAL2	1.15467e-126	0.597281	0.632	0.515	2.30933e-123	C9
ARHGAP29	3.85525e-119	0.307255	0.665	0.363	7.71051e-116	C9
SFTPA1	1.15648e-118	0.529094	0.657	0.39	2.31295e-115	C9
LMO7	1.5472e-118	0.473642	0.645	0.428	3.09439e-115	C9
MYDGF	1.22093e-117	0.335186	0.68	0.55	2.44187e-114	C9
HMGA1	1.85979e-117	0.289039	0.717	0.522	3.71959e-114	C9
F3	6.1539e-116	0.356499	0.562	0.464	1.23078e-112	C9
MDK	1.99789e-114	0.624676	0.537	0.579	3.99577e-111	C9
TUBA1C	4.10814e-113	0.396303	0.868	0.812	8.21628e-110	C9
CD24	6.03389e-113	0.556269	0.57	0.351	1.20678e-109	C9
RRBP1	6.47299e-113	0.447516	0.692	0.635	1.2946e-109	C9
SLC40A1	1.07517e-111	0.263428	0.732	0.624	2.15034e-108	C9
MPZL2	9.11154e-111	0.30582	0.655	0.498	1.82231e-107	C9
CYB5A	1.2138e-110	0.552325	0.68	0.469	2.4276e-107	C9
FHL2	1.45188e-110	0.306127	0.621	0.448	2.90375e-107	C9
MMP7	1.58117e-110	0.568653	0.611	0.387	3.16234e-107	C9
ELF3	1.82435e-110	0.660769	0.624	0.434	3.64869e-107	C9
PPIB	1.36976e-109	0.423363	0.804	0.705	2.73953e-106	C9
JUP	6.58467e-109	0.417082	0.538	0.493	1.31693e-105	C9
MDM2	9.42452e-109	0.337386	0.696	0.469	1.8849e-105	C9
F11R	1.88164e-107	0.335621	0.583	0.489	3.76328e-104	C9
HSP90B1	2.69535e-105	0.39153	0.816	0.721	5.39071e-102	C9
KDELR2	8.10804e-104	0.397164	0.651	0.572	1.62161e-100	C9
LAD1	1.23842e-103	0.27485	0.575	0.314	2.47683e-100	C9
PON2	2.16246e-102	0.441946	0.554	0.364	4.32493e-99	C9
EHD2	1.74744e-99	0.257108	0.696	0.482	3.49487e-96	C9
LIPH	1.03273e-97	0.262626	0.665	0.376	2.06545e-94	C9
DST	2.0952e-91	0.297029	0.636	0.385	4.1904e-88	C9
SCEL	8.02669e-91	0.311751	0.632	0.445	1.60534e-87	C9
BLVRB	1.58716e-85	0.448453	0.647	0.47	3.17433e-82	C9
LMAN1	3.13393e-83	0.299203	0.573	0.462	6.26786e-80	C9
OCLN	2.57453e-82	0.328855	0.586	0.435	5.14905e-79	C9
ADGRF1	1.16007e-81	0.277296	0.737	0.513	2.32014e-78	C9
TMEM54	3.85424e-77	0.287497	0.566	0.574	7.70848e-74	C9
WFDC2	5.11685e-77	0.552826	0.59	0.431	1.02337e-73	C9
DHCR24	5.46114e-76	0.37407	0.603	0.423	1.09223e-72	C9
UBE2C	2.13516e-75	0.264518	0.76	0.394	4.27033e-72	C9
TSPAN3	2.72227e-74	0.30393	0.567	0.42	5.44454e-71	C9
NME4	9.77643e-74	0.319743	0.507	0.452	1.95529e-70	C9
RAB25	4.83516e-73	0.443335	0.528	0.365	9.67032e-70	C9
PYCR1	6.5927e-73	0.307122	0.481	0.418	1.31854e-69	C9
FAM114A1	6.03725e-71	0.263109	0.535	0.48	1.20745e-67	C9
TCEAL4	1.72668e-70	0.32307	0.543	0.515	3.45337e-67	C9
ZDHHC9	4.3267e-70	0.279714	0.521	0.382	8.6534e-67	C9
SCNN1A	2.34141e-69	0.299823	0.53	0.402	4.68282e-66	C9
NME1	1.45456e-68	0.381635	0.63	0.623	2.90912e-65	C9
DUSP23	3.29464e-68	0.276324	0.586	0.401	6.58927e-65	C9
EPHX1	3.12845e-66	0.333995	0.556	0.542	6.25691e-63	C9
PPA1	9.25071e-66	0.343264	0.678	0.621	1.85014e-62	C9
SEZ6L2	6.57365e-65	0.260163	0.463	0.28	1.31473e-61	C9
SFTA3	1.51591e-63	0.479591	0.629	0.368	3.03182e-60	C9
MYO6	1.73855e-63	0.351406	0.598	0.514	3.4771e-60	C9
ICAM1	4.54487e-62	0.278964	0.697	0.586	9.08974e-59	C9
AGR3	1.21916e-61	0.350787	0.752	0.669	2.43832e-58	C9
NET1	7.17562e-61	0.327501	0.543	0.461	1.43512e-57	C9
CPM	5.2113e-60	0.29585	0.741	0.642	1.04226e-56	C9
ACTB	9.87226e-60	0.378832	0.959	0.978	1.97445e-56	C9
ATP11A	5.37137e-59	0.356548	0.519	0.342	1.07427e-55	C9
GOLM1	2.12798e-58	0.297829	0.526	0.495	4.25596e-55	C9
SPTBN1	2.23662e-58	0.253229	0.533	0.4	4.47325e-55	C9
SERINC2	3.43839e-54	0.265938	0.492	0.322	6.87678e-51	C9
MAGED1	7.27293e-54	0.312342	0.436	0.409	1.45459e-50	C9
ERBB2	5.73214e-52	0.290081	0.529	0.49	1.14643e-48	C9
PDIA6	8.82437e-51	0.275005	0.629	0.544	1.76487e-47	C9
LIMCH1	1.22047e-45	0.300243	0.429	0.404	2.44093e-42	C9
CKB	1.40369e-45	0.483241	0.484	0.428	2.80738e-42	C9
BEX3	1.3124e-44	0.288099	0.564	0.51	2.6248e-41	C9
RHOBTB3	1.48351e-44	0.320892	0.545	0.45	2.96702e-41	C9
TCEAL9	3.98861e-44	0.257009	0.604	0.625	7.97723e-41	C9
ALCAM	3.068e-41	0.250543	0.689	0.607	6.13601e-38	C9
SLC22A31	1.61323e-38	0.325447	0.589	0.421	3.22646e-35	C9
TAGLN	4.42376e-38	0.257988	0.806	0.649	8.84752e-35	C9
ABCC3	1.21785e-37	0.304795	0.583	0.314	2.43571e-34	C9
MLPH	6.93996e-35	0.316928	0.513	0.289	1.38799e-31	C9
KRTCAP3	9.46823e-35	0.254739	0.454	0.385	1.89365e-31	C9
NEDD4L	1.30071e-33	0.258652	0.483	0.497	2.60141e-30	C9
LMO3	4.19961e-31	0.284092	0.618	0.384	8.39922e-28	C9
PIGR	5.71904e-30	0.286915	0.577	0.391	1.14381e-26	C9
ERBB3	2.03692e-29	0.254096	0.524	0.536	4.07385e-26	C9
FAM83A	1.49959e-26	0.253811	0.458	0.248	2.99918e-23	C9
TPM2	4.36111e-25	0.333692	0.496	0.544	8.72222e-22	C9
TPM1	7.27401e-24	0.30472	0.539	0.427	1.4548e-20	C9
SFTA2	6.71752e-23	0.391014	0.557	0.384	1.3435e-19	C9
CAPN8	2.79888e-22	0.31327	0.554	0.514	5.59776e-19	C9
BRI3	1.22782e-20	0.250546	0.614	0.524	2.45564e-17	C9
SCGB3A2	3.71931e-20	0.638576	0.576	0.348	7.43862e-17	C9
DSTN	1.34116e-18	0.254307	0.712	0.621	2.68232e-15	C9
SFTPA2	7.9238e-10	0.384908	0.431	0.344	1.58476e-06	C9
NNMT	4.83168e-08	0.27833	0.568	0.591	9.66336e-05	C9
S100P	3.40726e-07	0.294981	0.438	0.354	0.000681451	C9
STEAP4	3.83613e-06	0.320748	0.419	0.461	0.00767227	C9
ERRFI1	1.16254e-05	0.250303	0.516	0.735	0.0232508	C9
FOLR1	0.00182297	0.280026	0.401	0.367	1	C9
SCGB3A1	0.00289685	0.590014	0.572	0.613	1	C9
SLPI	0.00634426	0.387624	0.389	0.406	1	C9
HMGB2	0	1.34864	0.963	0.802	0	C10
HMGN2	0	1.25807	0.898	0.587	0	C10
TOP2A	0	1.25606	0.755	0.407	0	C10
TUBB	0	1.19243	0.911	0.688	0	C10
STMN1	0	1.15083	0.949	0.852	0	C10
HIST1H4C	0	1.13139	0.76	0.529	0	C10
PCLAF	0	1.09185	0.766	0.545	0	C10
CENPF	0	0.995917	0.722	0.588	0	C10
DUT	0	0.883613	0.777	0.521	0	C10
TUBA1B	0	0.852989	0.983	0.962	0	C10
TK1	0	0.841431	0.731	0.5	0	C10
CDK1	0	0.827468	0.688	0.583	0	C10
NUSAP1	0	0.817448	0.715	0.734	0	C10
ZWINT	0	0.744897	0.715	0.384	0	C10
SMC4	0	0.739138	0.805	0.641	0	C10
CKS1B	0	0.736807	0.739	0.621	0	C10
PCNA	0	0.724454	0.849	0.68	0	C10
ACTG1	0	0.608057	0.963	0.855	0	C10
ACTB	0	0.583329	0.992	0.976	0	C10
H2AFZ	0	0.58162	0.987	0.971	0	C10
GAPDH	0	0.39492	0.997	0.99	0	C10
MKI67	1.1678526110137e-318	0.865877	0.637	0.497	2.33570522202741e-315	C10
TYMS	4.9323e-296	0.764936	0.646	0.548	9.8646e-293	C10
SLC25A5	1.53433e-291	0.536099	0.86	0.724	3.06866e-288	C10
BIRC5	1.53992e-252	0.685027	0.642	0.416	3.07983e-249	C10
CENPU	3.4138e-224	0.419604	0.701	0.541	6.8276e-221	C10
MCM7	3.17439e-215	0.511778	0.726	0.627	6.34878e-212	C10
CCNB1	3.59261e-211	0.672469	0.64	0.612	7.18522e-208	C10
MT1E	2.41542e-210	0.276355	0.962	0.893	4.83084e-207	C10
UBE2C	9.31972e-200	0.695208	0.622	0.401	1.86394e-196	C10
CENPM	9.44201e-200	0.506838	0.65	0.41	1.8884e-196	C10
CRIP1	2.01536e-195	0.410861	0.952	0.867	4.03072e-192	C10
CKS2	5.26195e-195	0.464632	0.825	0.749	1.05239e-191	C10
CDT1	3.92044e-175	0.380204	0.645	0.361	7.84089e-172	C10
CDC20	7.80343e-175	0.510484	0.568	0.501	1.56069e-171	C10
MAD2L1	1.03857e-169	0.535851	0.59	0.503	2.07714e-166	C10
CENPA	4.53204e-167	0.432229	0.62	0.574	9.06409e-164	C10
TPX2	1.70571e-166	0.558124	0.572	0.413	3.41142e-163	C10
RRM2	9.58789e-160	0.581818	0.568	0.442	1.91758e-156	C10
GTSE1	2.59893e-159	0.489123	0.616	0.529	5.19786e-156	C10
ASPM	2.08402e-155	0.600329	0.546	0.441	4.16803e-152	C10
HMMR	2.69046e-148	0.537178	0.572	0.528	5.38092e-145	C10
CLSPN	1.07093e-145	0.450037	0.613	0.658	2.14187e-142	C10
UBE2T	1.43848e-145	0.459288	0.55	0.35	2.87697e-142	C10
DUSP4	2.885e-139	0.283471	0.964	0.858	5.76999e-136	C10
GMNN	6.84898e-136	0.377124	0.585	0.451	1.3698e-132	C10
CYTOR	3.79265e-133	0.352026	0.817	0.737	7.58531e-130	C10
PTTG1	1.15919e-132	0.534746	0.685	0.609	2.31838e-129	C10
AURKA	5.73327e-123	0.346381	0.641	0.709	1.14665e-119	C10
FABP5	8.14776e-122	0.260194	0.897	0.821	1.62955e-118	C10
UBE2S	3.82592e-120	0.296101	0.799	0.692	7.65183e-117	C10
ASF1B	1.15037e-107	0.298891	0.587	0.601	2.30073e-104	C10
PRDX2	1.60393e-101	0.302259	0.743	0.627	3.20787e-98	C10
TUBA1C	3.26478e-97	0.36533	0.795	0.816	6.52956e-94	C10
GINS2	1.92932e-96	0.291504	0.641	0.553	3.85864e-93	C10
CDCA3	2.01358e-91	0.331487	0.566	0.635	4.02716e-88	C10
KIF23	5.08426e-91	0.310955	0.495	0.449	1.01685e-87	C10
AURKB	6.24557e-90	0.394962	0.504	0.531	1.24911e-86	C10
PBK	2.43554e-88	0.349848	0.544	0.256	4.87108e-85	C10
HMGA1	2.62161e-88	0.342201	0.678	0.525	5.24322e-85	C10
DLGAP5	1.25847e-87	0.408675	0.554	0.411	2.51694e-84	C10
SPC25	1.36985e-83	0.323756	0.521	0.287	2.7397e-80	C10
CENPE	3.22417e-83	0.38455	0.448	0.488	6.44835e-80	C10
KIF11	9.58647e-80	0.375996	0.45	0.309	1.91729e-76	C10
CCNB2	1.80518e-79	0.39792	0.44	0.335	3.61035e-76	C10
CENPW	2.63773e-77	0.388479	0.52	0.474	5.27546e-74	C10
CCNA2	7.48053e-77	0.336159	0.521	0.418	1.49611e-73	C10
HIST1H1D	1.98122e-68	0.298573	0.583	0.331	3.96244e-65	C10
KPNA2	1.05111e-65	0.307125	0.802	0.861	2.10222e-62	C10
PTMS	1.47827e-63	0.329193	0.636	0.505	2.95654e-60	C10
PLK1	1.13283e-62	0.279274	0.506	0.546	2.26566e-59	C10
HIST1H1C	5.60497e-60	0.313756	0.544	0.359	1.12099e-56	C10
CEP55	4.2044e-58	0.345922	0.441	0.351	8.40881e-55	C10
CDKN3	1.05802e-53	0.40401	0.497	0.449	2.11603e-50	C10
ATAD2	1.08795e-50	0.38171	0.504	0.41	2.1759e-47	C10
SHCBP1	3.68003e-49	0.284138	0.459	0.428	7.36005e-46	C10
HMGB3	1.16537e-46	0.30839	0.542	0.544	2.33075e-43	C10
NUF2	6.58501e-46	0.33555	0.428	0.283	1.317e-42	C10
DHFR	8.86331e-45	0.301852	0.449	0.5	1.77266e-41	C10
CXCL13	2.82675e-43	0.363443	0.776	0.748	5.6535e-40	C10
CDCA8	3.42067e-39	0.262006	0.446	0.611	6.84134e-36	C10
SGO2	6.62968e-38	0.267401	0.441	0.603	1.32594e-34	C10
HJURP	3.96487e-36	0.270581	0.363	0.313	7.92973e-33	C10
NCAPG	1.30002e-35	0.299243	0.447	0.486	2.60003e-32	C10
KNL1	1.59706e-35	0.293276	0.408	0.349	3.19412e-32	C10
RAD51AP1	2.36099e-33	0.267346	0.423	0.464	4.72198e-30	C10
ESCO2	2.69848e-32	0.259657	0.424	0.4	5.39696e-29	C10
IGLC2	4.53768e-23	0.28061	0.967	0.904	9.07536e-20	C10
IGHA1	1.15705e-15	0.267328	0.988	0.956	2.31411e-12	C10
IGHG3	4.13167e-14	0.308637	0.999	0.992	8.26335e-11	C10
IGLC3	1.07321e-13	0.255936	0.694	0.677	2.14642e-10	C10
CCL5	0	1.65158	0.977	0.839	0	C11
CXCL13	0	1.52345	0.909	0.743	0	C11
GNLY	0	1.49752	0.787	0.605	0	C11
GZMB	0	1.36044	0.858	0.592	0	C11
CCL4	0	1.20819	0.952	0.899	0	C11
NKG7	0	1.20649	0.896	0.721	0	C11
IFNG	0	1.12028	0.819	0.828	0	C11
CCL4L2	0	1.11517	0.979	0.937	0	C11
GZMH	0	1.10732	0.77	0.519	0	C11
CD7	0	1.0874	0.905	0.791	0	C11
KLRD1	0	1.03069	0.686	0.447	0	C11
GZMA	0	1.01377	0.823	0.656	0	C11
CD3D	0	0.968114	0.932	0.834	0	C11
KRT86	0	0.929745	0.843	0.723	0	C11
CD2	0	0.864768	0.904	0.861	0	C11
ALOX5AP	0	0.839135	0.865	0.717	0	C11
IL32	0	0.675785	0.907	0.836	0	C11
GAPDH	0	0.549677	0.998	0.99	0	C11
CCL3L1	0	0.525868	0.95	0.842	0	C11
CCL3	2.97625145054767e-319	1.09633	0.848	0.679	5.95250290109534e-316	C11
TIGIT	1.99444570109151e-315	0.82109	0.79	0.793	3.98889140218301e-312	C11
ITM2A	4.37154e-306	0.595375	0.905	0.919	8.74308e-303	C11
CD8A	1.22691e-283	0.848988	0.669	0.446	2.45383e-280	C11
LAG3	2.68724e-269	0.86553	0.676	0.589	5.37449e-266	C11
XCL2	5.47121e-265	0.872897	0.927	0.891	1.09424e-261	C11
DUSP4	8.13211e-265	0.651576	0.876	0.862	1.62642e-261	C11
TRBC1	3.61004e-254	0.845102	0.781	0.765	7.22008e-251	C11
XCL1	1.23263e-249	0.662516	0.916	0.87	2.46525e-246	C11
KLRC1	5.91909e-244	1.04013	0.67	0.482	1.18382e-240	C11
CRTAM	7.66347e-229	0.649595	0.848	0.79	1.53269e-225	C11
VCAM1	5.05619e-224	0.655248	0.777	0.641	1.01124e-220	C11
SPRY1	1.33801e-188	0.644531	0.768	0.653	2.67602e-185	C11
ID2	6.71234e-181	0.487112	0.913	0.905	1.34247e-177	C11
CST7	1.43139e-175	0.591554	0.664	0.671	2.86279e-172	C11
TRBC2	8.41869e-174	0.449827	0.816	0.848	1.68374e-170	C11
CTSW	1.66032e-156	0.731667	0.55	0.387	3.32064e-153	C11
LINC01871	6.75239e-146	0.736057	0.603	0.455	1.35048e-142	C11
CD8B	1.78491e-140	0.674121	0.546	0.412	3.56982e-137	C11
PRF1	1.22551e-119	0.588572	0.594	0.487	2.45101e-116	C11
LINC02195	1.20662e-109	0.628022	0.554	0.435	2.41324e-106	C11
ITGA1	1.06617e-102	0.477311	0.599	0.528	2.13235e-99	C11
RGS1	6.74398e-94	0.366196	0.86	0.876	1.3488e-90	C11
RGS2	2.60778e-93	0.366499	0.891	0.863	5.21556e-90	C11
TNFRSF9	3.25816e-87	0.558637	0.536	0.653	6.51631e-84	C11
TRBV28	6.37517e-82	0.272554	0.757	0.684	1.27503e-78	C11
TRGC2	1.38051e-81	0.567899	0.495	0.55	2.76103e-78	C11
TNFRSF18	3.05048e-76	0.46328	0.718	0.811	6.10097e-73	C11
ICOS	5.22716e-76	0.295363	0.774	0.785	1.04543e-72	C11
NBL1	2.6262e-69	0.408842	0.6	0.687	5.25239e-66	C11
RGS16	4.64628e-67	0.37266	0.688	0.642	9.29255e-64	C11
CHN1	4.07989e-66	0.422436	0.693	0.806	8.15978e-63	C11
CTLA4	2.67961e-65	0.452977	0.51	0.538	5.35921e-62	C11
OASL	6.60738e-60	0.269625	0.695	0.674	1.32148e-56	C11
CD27	4.97109e-59	0.373364	0.579	0.553	9.94218e-56	C11
CLIC3	2.89824e-58	0.464085	0.518	0.466	5.79647e-55	C11
KLRC2	2.90986e-56	0.49581	0.386	0.417	5.81972e-53	C11
MIR155HG	2.71528e-50	0.35622	0.68	0.729	5.43055e-47	C11
KLRB1	2.49841e-47	0.288646	0.74	0.844	4.99682e-44	C11
PTMS	2.78989e-46	0.350931	0.562	0.508	5.57978e-43	C11
LINC02446	3.63353e-22	0.372869	0.381	0.312	7.26707e-19	C11
C12orf75	7.48462e-15	0.299012	0.435	0.588	1.49692e-11	C11
ZNF683	4.36582e-06	0.314411	0.26	0.348	0.00873164	C11
CXCL8	0	2.77936	0.999	0.735	0	C12
IL1B	0	2.29823	0.981	0.649	0	C12
EREG	0	2.24858	0.982	0.701	0	C12
CCL20	0	2.22914	0.99	0.763	0	C12
G0S2	0	2.04318	0.98	0.708	0	C12
CXCL2	0	2.00978	0.994	0.634	0	C12
LYZ	0	1.90655	0.997	0.649	0	C12
BCL2A1	0	1.80477	0.99	0.626	0	C12
C15orf48	0	1.772	0.996	0.737	0	C12
CXCL3	0	1.72449	0.979	0.584	0	C12
PLAUR	0	1.69581	0.986	0.702	0	C12
FCN1	0	1.56869	0.965	0.719	0	C12
IER3	0	1.56147	0.972	0.618	0	C12
SOD2	0	1.43066	0.993	0.758	0	C12
TYROBP	0	1.41998	0.993	0.65	0	C12
AREG	0	1.3906	0.921	0.743	0	C12
AIF1	0	1.3862	0.972	0.655	0	C12
HLA-DRA	0	1.37184	1	0.864	0	C12
CST3	0	1.35784	0.992	0.705	0	C12
SAT1	0	1.33816	0.999	0.906	0	C12
S100A8	0	1.32817	0.832	0.484	0	C12
S100A9	0	1.32696	0.894	0.471	0	C12
IL1RN	0	1.27838	0.917	0.557	0	C12
FCER1G	0	1.25092	0.979	0.625	0	C12
LST1	0	1.24483	0.95	0.606	0	C12
OLR1	0	1.23475	0.916	0.556	0	C12
HLA-DPB1	0	1.22041	0.999	0.8	0	C12
PLEK	0	1.21494	0.943	0.53	0	C12
HLA-DPA1	0	1.21268	0.994	0.752	0	C12
S100A4	0	1.20041	0.993	0.807	0	C12
NFKBIA	0	1.18808	0.988	0.777	0	C12
TIMP1	0	1.17676	0.966	0.669	0	C12
HLA-DQB1	0	1.14574	0.994	0.729	0	C12
C5AR1	0	1.13282	0.887	0.537	0	C12
THBS1	0	1.1184	0.842	0.671	0	C12
CSTA	0	1.09459	0.951	0.718	0	C12
INHBA	0	1.08059	0.992	0.663	0	C12
TWISTNB	0	1.05817	0.995	0.739	0	C12
TNFAIP6	0	1.05806	0.986	0.595	0	C12
NAMPT	0	1.04693	0.954	0.64	0	C12
CD74	0	1.00647	1	0.918	0	C12
SGK1	0	0.988437	0.952	0.677	0	C12
VIM	0	0.986123	0.993	0.888	0	C12
RGS2	0	0.983807	0.983	0.861	0	C12
CTSS	0	0.980374	0.968	0.649	0	C12
HLA-DRB1	0	0.946484	0.986	0.749	0	C12
MNDA	0	0.937996	0.894	0.588	0	C12
PTGS2	0	0.937599	0.894	0.542	0	C12
FTH1	0	0.921014	1	0.999	0	C12
CCL3	0	0.911278	0.874	0.679	0	C12
HLA-DQA2	0	0.891047	0.985	0.777	0	C12
CYBB	0	0.885101	0.878	0.579	0	C12
NPC2	0	0.877523	0.974	0.674	0	C12
BASP1	0	0.867502	0.911	0.631	0	C12
PPIF	0	0.867407	0.914	0.515	0	C12
SERPINA1	0	0.863814	0.909	0.47	0	C12
MS4A6A	0	0.850806	0.885	0.609	0	C12
S100A10	0	0.842831	0.985	0.835	0	C12
HLA-DQA1	0	0.831147	0.994	0.716	0	C12
CLEC7A	0	0.820904	0.911	0.646	0	C12
RNASE6	0	0.813187	0.965	0.613	0	C12
S100A11	0	0.808998	0.99	0.844	0	C12
PSAP	0	0.798228	0.981	0.737	0	C12
TNFAIP2	0	0.795434	0.904	0.538	0	C12
CDKN1A	0	0.775603	0.967	0.805	0	C12
ANXA2	0	0.754657	0.963	0.704	0	C12
PHLDA2	0	0.754454	0.986	0.749	0	C12
ITGB2	0	0.74001	0.93	0.594	0	C12
CLEC10A	0	0.73356	0.964	0.648	0	C12
CXCL1	0	0.730426	0.916	0.532	0	C12
CTSL	0	0.723402	0.943	0.687	0	C12
CLEC4E	0	0.718643	0.983	0.777	0	C12
CPVL	0	0.718632	0.788	0.581	0	C12
YBX3	0	0.71716	0.891	0.592	0	C12
MXD1	0	0.716981	0.811	0.611	0	C12
MARCKS	0	0.716574	0.871	0.602	0	C12
CD163	0	0.715123	0.852	0.561	0	C12
CD55	0	0.710872	0.971	0.769	0	C12
IFITM3	0	0.701875	0.958	0.69	0	C12
CTSH	0	0.685173	0.879	0.599	0	C12
CD302	0	0.684038	0.905	0.535	0	C12
NEAT1	0	0.678274	0.997	0.944	0	C12
ACTB	0	0.675883	0.999	0.976	0	C12
TMEM176B	0	0.668535	0.897	0.616	0	C12
RNF130	0	0.660363	0.806	0.593	0	C12
GPR183	0	0.65872	0.992	0.904	0	C12
GLUL	0	0.654429	0.935	0.71	0	C12
AQP9	0	0.654058	0.845	0.486	0	C12
HLA-DMA	0	0.6418	0.934	0.627	0	C12
LGALS2	0	0.639936	0.93	0.608	0	C12
TYMP	0	0.637744	0.941	0.538	0	C12
CD86	0	0.624871	0.816	0.528	0	C12
CD83	0	0.623218	0.901	0.655	0	C12
MIR3945HG	0	0.618997	0.971	0.681	0	C12
VSIG4	0	0.609753	0.856	0.504	0	C12
SPHK1	0	0.60782	0.953	0.788	0	C12
S100A6	0	0.604949	0.997	0.868	0	C12
TSPO	0	0.602764	0.942	0.61	0	C12
CALHM6	0	0.598454	0.954	0.722	0	C12
CLEC12A	0	0.592552	0.89	0.542	0	C12
CD68	0	0.587685	0.88	0.643	0	C12
TXN	0	0.582952	0.988	0.84	0	C12
MAFF	0	0.577998	0.972	0.575	0	C12
FTL	0	0.5751	1	0.996	0	C12
CTSB	0	0.568125	0.946	0.586	0	C12
ID2	0	0.567192	1	0.903	0	C12
GADD45B	0	0.566964	0.96	0.823	0	C12
FCGRT	0	0.549714	0.878	0.492	0	C12
CXCL10	0	0.54459	0.96	0.633	0	C12
FNIP2	0	0.530709	0.979	0.647	0	C12
ADM	0	0.521844	0.948	0.754	0	C12
CEBPB	0	0.515832	0.896	0.703	0	C12
GSN	0	0.500276	0.97	0.672	0	C12
CD1E	0	0.495863	0.99	0.785	0	C12
GRN	0	0.486633	0.904	0.552	0	C12
HLA-DMB	0	0.464614	0.903	0.587	0	C12
CYTOR	0	0.438733	0.966	0.733	0	C12
LGALS1	0	0.420451	0.968	0.786	0	C12
IL6	0	0.420434	0.973	0.731	0	C12
DUSP1	0	0.415498	0.965	0.783	0	C12
PTX3	0	0.397713	0.921	0.752	0	C12
SOX4	0	0.386666	0.992	0.717	0	C12
NRP2	0	0.349561	0.963	0.528	0	C12
IL23A	0	0.315619	0.987	0.795	0	C12
CD63	0	0.294627	0.934	0.721	0	C12
MT-CO1	0	0.292907	1	0.995	0	C12
CD1C	0	0.285397	0.983	0.68	0	C12
IRF8	1.97626258336499e-323	0.476392	0.901	0.62	3.95252516672997e-320	C12
SNAI1	1.16452201568196e-316	0.373983	0.927	0.827	2.32904403136392e-313	C12
CCL17	1.85796409800353e-316	0.302866	0.965	0.703	3.71592819600707e-313	C12
VEGFA	3.75663924474964e-315	0.719279	0.796	0.519	7.51327848949927e-312	C12
ALOX5AP	3.88638e-308	0.480466	0.918	0.717	7.77275e-305	C12
SLC16A10	8.94554e-308	0.471651	0.889	0.64	1.78911e-304	C12
CAPG	6.76268e-305	0.373639	0.857	0.516	1.35254e-301	C12
ICAM1	6.20764e-294	0.656656	0.85	0.582	1.24153e-290	C12
PHACTR1	1.64308e-293	0.647684	0.808	0.558	3.28615e-290	C12
FKBP1A	4.09895e-290	0.400103	0.925	0.717	8.19789e-287	C12
MFSD1	1.28729e-279	0.47551	0.863	0.641	2.57458e-276	C12
GLA	6.08009e-279	0.469467	0.954	0.853	1.21602e-275	C12
GPR84	7.47359e-278	0.446721	0.826	0.541	1.49472e-274	C12
ACTG1	2.17668e-277	0.296078	0.964	0.856	4.35336e-274	C12
ETS2	4.40304e-271	0.63605	0.769	0.613	8.80608e-268	C12
AVPI1	4.17221e-266	0.372475	0.913	0.685	8.34442e-263	C12
PPT1	6.84066e-263	0.505083	0.811	0.626	1.36813e-259	C12
IL4I1	1.63283e-262	0.280689	0.934	0.606	3.26565e-259	C12
FBP1	7.12038e-257	0.595421	0.792	0.595	1.42408e-253	C12
APLP2	9.05118e-257	0.411452	0.867	0.715	1.81024e-253	C12
HES4	1.569e-250	0.371104	0.934	0.669	3.138e-247	C12
FCGR2A	6.43716e-242	0.587039	0.729	0.534	1.28743e-238	C12
LGALS9	2.06979e-238	0.488398	0.756	0.496	4.13959e-235	C12
DUSP6	1.09054e-237	0.541775	0.764	0.42	2.18109e-234	C12
MAFB	4.01095e-234	0.692909	0.748	0.55	8.0219e-231	C12
RETN	3.42466e-226	0.902237	0.734	0.473	6.84933e-223	C12
CLEC4A	2.051e-221	0.396788	0.815	0.483	4.10201e-218	C12
RAB31	2.11556e-221	0.507975	0.735	0.544	4.23111e-218	C12
GSTP1	3.5138e-221	0.251842	0.895	0.629	7.02761e-218	C12
IGSF6	1.0766e-220	0.519301	0.789	0.587	2.1532e-217	C12
SNX10	3.46392e-220	0.448431	0.757	0.492	6.92785e-217	C12
CSF2RA	3.67484e-218	0.364786	0.837	0.639	7.34968e-215	C12
TMEM176A	1.96336e-210	0.410697	0.794	0.581	3.92673e-207	C12
GLRX	5.10993e-202	0.366024	0.823	0.64	1.02199e-198	C12
TUBA1C	3.13513e-201	0.285356	0.924	0.811	6.27025e-198	C12
TUBB	4.96263e-201	0.277801	0.922	0.69	9.92527e-198	C12
PLK2	3.2533e-200	0.252449	0.884	0.547	6.5066e-197	C12
AC103591.3	1.20518e-197	0.327963	0.824	0.418	2.41037e-194	C12
FCGR2B	1.03772e-193	0.449137	0.846	0.587	2.07544e-190	C12
LILRB4	8.16352e-193	0.405185	0.778	0.74	1.6327e-189	C12
IL13RA1	3.74582e-192	0.43596	0.758	0.569	7.49164e-189	C12
IFI6	1.40018e-189	0.26342	0.937	0.695	2.80036e-186	C12
ANPEP	1.02072e-184	0.509834	0.739	0.525	2.04144e-181	C12
FGL2	5.74638e-183	0.582628	0.706	0.436	1.14928e-179	C12
PPA1	8.45346e-183	0.28811	0.869	0.616	1.69069e-179	C12
TKT	2.08529e-180	0.375054	0.757	0.489	4.17058e-177	C12
ALCAM	6.30115e-177	0.323732	0.827	0.603	1.26023e-173	C12
ITGAX	7.10835e-172	0.492639	0.695	0.453	1.42167e-168	C12
S100A12	4.45444e-169	0.675425	0.662	0.52	8.90887e-166	C12
PDIA6	1.49023e-168	0.290325	0.818	0.539	2.98046e-165	C12
TGFBI	2.73581e-166	0.554579	0.718	0.514	5.47162e-163	C12
ALDH2	2.23607e-163	0.428635	0.747	0.511	4.47215e-160	C12
FPR1	6.27571e-162	0.549007	0.668	0.46	1.25514e-158	C12
RRAD	5.20151e-159	0.340629	0.871	0.663	1.0403e-155	C12
XBP1	6.56065e-159	0.306048	0.828	0.638	1.31213e-155	C12
LY86	2.48498e-156	0.397627	0.706	0.554	4.96996e-153	C12
SOCS3	7.87574e-156	0.475875	0.736	0.5	1.57515e-152	C12
MARCO	7.36386e-154	0.434582	0.741	0.438	1.47277e-150	C12
HMGA1	1.9708e-151	0.288866	0.768	0.523	3.94159e-148	C12
INSIG1	1.15217e-149	0.386343	0.897	0.841	2.30434e-146	C12
SERPINB2	2.4915e-147	0.440581	0.833	0.563	4.983e-144	C12
LY96	1.37512e-145	0.275049	0.8	0.637	2.75023e-142	C12
CSF1R	2.88496e-145	0.495705	0.659	0.603	5.76993e-142	C12
MRC1	2.44501e-144	0.336265	0.78	0.555	4.89002e-141	C12
HMOX1	4.63491e-144	0.52264	0.793	0.777	9.26981e-141	C12
LGALS3	1.84406e-141	0.330048	0.842	0.618	3.68812e-138	C12
CLEC5A	1.33733e-140	0.476157	0.657	0.26	2.67466e-137	C12
NLRP3	1.85562e-140	0.58006	0.672	0.641	3.71124e-137	C12
HCAR3	4.4137e-134	0.326173	0.76	0.441	8.8274e-131	C12
TREM1	3.6817e-133	0.480115	0.637	0.365	7.3634e-130	C12
H2AFY	3.85217e-130	0.291432	0.776	0.543	7.70434e-127	C12
ASAH1	3.70156e-129	0.276467	0.791	0.523	7.40312e-126	C12
C3AR1	1.6881e-124	0.290602	0.728	0.604	3.37621e-121	C12
BCAT1	1.39201e-123	0.264129	0.774	0.553	2.78402e-120	C12
NRGN	6.48727e-123	0.267649	0.698	0.552	1.29745e-119	C12
PILRA	4.74972e-119	0.432068	0.626	0.56	9.49944e-116	C12
RBM47	5.18157e-119	0.326894	0.726	0.529	1.03631e-115	C12
CCL2	2.07297e-117	0.674386	0.745	0.452	4.14593e-114	C12
MCEMP1	5.89627e-116	0.441805	0.632	0.395	1.17925e-112	C12
QPCT	8.72774e-113	0.256519	0.765	0.652	1.74555e-109	C12
ISG15	8.14951e-109	0.324424	0.815	0.554	1.6299e-105	C12
SPI1	1.61017e-108	0.383482	0.752	0.583	3.22034e-105	C12
AC007952.4	1.42137e-107	0.329714	0.588	0.388	2.84275e-104	C12
MPP1	6.62347e-107	0.333686	0.638	0.524	1.32469e-103	C12
VAMP5	1.62316e-100	0.282241	0.713	0.478	3.24631e-97	C12
IL1A	6.92029e-100	0.331586	0.76	0.558	1.38406e-96	C12
ACTN1	4.80615e-97	0.344251	0.599	0.412	9.61231e-94	C12
CREG1	1.3618e-96	0.272257	0.67	0.59	2.72359e-93	C12
KLF4	2.80362e-94	0.38562	0.707	0.532	5.60723e-91	C12
C1orf162	5.51318e-93	0.374491	0.705	0.415	1.10264e-89	C12
OSM	2.97658e-91	0.597304	0.635	0.522	5.95316e-88	C12
LHFPL2	3.5302e-91	0.26759	0.667	0.526	7.0604e-88	C12
VCAN	9.54068e-88	0.445313	0.658	0.525	1.90814e-84	C12
BLVRB	4.17982e-86	0.286722	0.698	0.471	8.35964e-83	C12
CD14	6.66754e-81	0.43389	0.722	0.529	1.33351e-77	C12
NCF2	1.31936e-72	0.383761	0.631	0.439	2.63873e-69	C12
SDS	8.45535e-72	0.496167	0.688	0.629	1.69107e-68	C12
CFP	5.58009e-70	0.33608	0.578	0.628	1.11602e-66	C12
LRP1	3.19756e-69	0.354397	0.604	0.447	6.39512e-66	C12
F13A1	1.60107e-68	0.268849	0.669	0.554	3.20214e-65	C12
GRASP	1.7101e-66	0.326016	0.604	0.535	3.42021e-63	C12
SLC7A7	2.37258e-66	0.35579	0.581	0.466	4.74516e-63	C12
HCAR2	4.56357e-63	0.252881	0.633	0.425	9.12714e-60	C12
STXBP2	7.73567e-61	0.384457	0.659	0.46	1.54713e-57	C12
CCL3L1	2.36956e-60	0.347141	0.792	0.848	4.73911e-57	C12
LILRB2	1.85874e-58	0.337388	0.504	0.429	3.71748e-55	C12
RAB32	2.94529e-55	0.274378	0.552	0.43	5.89059e-52	C12
CD93	3.184e-54	0.363288	0.525	0.494	6.36801e-51	C12
PLXDC2	7.93522e-53	0.339793	0.582	0.565	1.58704e-49	C12
SLC11A1	1.02883e-52	0.380262	0.656	0.359	2.05767e-49	C12
THBD	2.6379e-50	0.431279	0.587	0.581	5.27579e-47	C12
KCTD12	5.6928e-50	0.324263	0.579	0.57	1.13856e-46	C12
IL10	3.1896e-47	0.425972	0.576	0.591	6.3792e-44	C12
SMIM25	1.53037e-42	0.370935	0.558	0.431	3.06074e-39	C12
CSF3R	1.38878e-41	0.340616	0.477	0.283	2.77757e-38	C12
CFD	3.20517e-39	0.34015	0.602	0.486	6.41034e-36	C12
HBEGF	1.74616e-38	0.35416	0.67	0.595	3.49232e-35	C12
FPR3	2.45879e-38	0.283002	0.469	0.526	4.91758e-35	C12
CD36	2.02566e-30	0.273183	0.468	0.453	4.05132e-27	C12
FCGR3A	5.98208e-30	0.303206	0.614	0.462	1.19642e-26	C12
IFI30	4.57165e-24	0.324049	0.559	0.531	9.1433e-21	C12
MPEG1	7.08492e-24	0.294048	0.515	0.508	1.41698e-20	C12
CD300E	2.57247e-08	0.26098	0.406	0.48	5.14494e-05	C12
GNLY	0	2.62318	0.928	0.602	0	C13
XCL2	0	2.49018	0.986	0.89	0	C13
XCL1	0	2.20015	0.978	0.868	0	C13
NKG7	0	1.59667	0.904	0.722	0	C13
GZMB	0	1.57384	0.899	0.592	0	C13
PRF1	0	1.50409	0.853	0.48	0	C13
KLRB1	0	1.35884	0.927	0.838	0	C13
KLRF1	0	1.2616	0.83	0.454	0	C13
CD7	0	1.22626	0.908	0.791	0	C13
KLRD1	0	1.13412	0.795	0.445	0	C13
CCL5	0	1.08117	0.919	0.842	0	C13
CMC1	0	0.988641	0.889	0.764	0	C13
ID2	0	0.780646	0.972	0.904	0	C13
KRT86	0	0.773792	0.92	0.722	0	C13
GZMA	8.43401967155048e-313	0.835277	0.783	0.659	0	C13
AREG	1.74771329528881e-311	0.965575	0.906	0.744	3.49543e-308	C13
KRT81	1.22622e-293	0.709211	0.894	0.54	2.45245e-290	C13
CYGB	7.53772e-284	0.300996	0.947	0.688	1.50754e-280	C13
CST7	1.30041e-266	0.723415	0.756	0.669	2.60082e-263	C13
CSF2	1.53689e-260	0.457183	0.936	0.575	3.07377e-257	C13
FGFBP2	7.96339e-249	1.01357	0.613	0.348	1.59268e-245	C13
GZMH	1.19115e-244	1.02299	0.607	0.525	2.3823e-241	C13
CCL4	2.00334e-240	0.750823	0.915	0.9	4.00668e-237	C13
KLRC1	8.63642e-232	0.977761	0.745	0.481	1.72728e-228	C13
CLIC3	9.498e-231	0.885154	0.702	0.46	1.8996e-227	C13
SPRY1	2.01788e-224	0.450746	0.894	0.65	4.03576e-221	C13
CRTAM	2.58255e-210	0.346912	0.936	0.788	5.1651e-207	C13
GLA	2.38779e-202	0.314038	0.953	0.854	4.77557e-199	C13
CTSW	3.2187e-186	0.841651	0.664	0.385	6.43741e-183	C13
TUBB4B	2.30618e-171	0.493858	0.987	0.957	4.61235e-168	C13
B3GNT7	9.83914e-169	0.399491	0.824	0.673	1.96783e-165	C13
MAFF	3.1188e-162	0.614872	0.832	0.58	6.23759e-159	C13
KLRC2	6.37567e-149	0.67002	0.666	0.409	1.27513e-145	C13
TNFRSF18	7.3335e-140	0.575414	0.886	0.805	1.4667e-136	C13
PLAC8	1.22798e-139	0.66492	0.623	0.537	2.45595e-136	C13
KPNA2	3.29085e-135	0.255833	0.946	0.856	6.58171e-132	C13
IGFBP2	3.96386e-125	0.393799	0.807	0.555	7.92771e-122	C13
GAPDH	4.3993e-124	0.357404	0.998	0.99	8.7986e-121	C13
TRDC	2.70441e-113	0.809462	0.577	0.454	5.40881e-110	C13
MANF	6.71112e-113	0.264969	0.889	0.686	1.34222e-109	C13
SPON2	4.21133e-112	0.667433	0.54	0.542	8.42265e-109	C13
ITM2C	1.67664e-110	0.367196	0.869	0.608	3.35328e-107	C13
HSPA5	6.10573e-96	0.29699	0.967	0.89	1.22115e-92	C13
IER2	2.29374e-93	0.323881	0.804	0.679	4.58748e-90	C13
SPINK2	1.72038e-91	0.358418	0.897	0.643	3.44076e-88	C13
H2AFZ	9.67291e-91	0.326002	0.986	0.972	1.93458e-87	C13
CD69	1.19884e-88	0.312961	0.832	0.79	2.39769e-85	C13
CCL4L2	2.9554e-88	0.447519	0.956	0.938	5.9108e-85	C13
IFNG	2.65193e-86	0.45405	0.785	0.829	5.30386e-83	C13
TUBA1B	4.14526e-81	0.328426	0.986	0.962	8.29051e-78	C13
IL32	1.12874e-78	0.421879	0.826	0.839	2.25748e-75	C13
FCGR3A	4.25343e-78	0.48962	0.532	0.464	8.50686e-75	C13
RGS16	3.0205e-77	0.382817	0.842	0.638	6.041e-74	C13
CCL3	3.85585e-73	0.630757	0.748	0.683	7.71171e-70	C13
HSPA1A	1.01959e-65	0.348795	0.965	0.919	2.03919e-62	C13
DDIT4	1.56409e-57	0.344574	0.767	0.715	3.12817e-54	C13
LAIR2	1.952e-49	0.27667	0.551	0.558	3.904e-46	C13
NR4A1	2.81667e-39	0.260742	0.599	0.493	5.63334e-36	C13
ZNF331	7.72269e-30	0.25306	0.71	0.623	1.54454e-26	C13
CD160	6.59531e-13	0.250524	0.343	0.472	1.31906e-09	C13
HLA-DPB1	0	1.64826	0.997	0.801	0	C14
HLA-DRA	0	1.54752	1	0.865	0	C14
HLA-DPA1	0	1.49084	0.997	0.753	0	C14
CD74	0	1.48155	1	0.919	0	C14
HLA-DQB1	0	1.37284	0.985	0.73	0	C14
HLA-DQA1	0	1.36673	0.985	0.718	0	C14
C15orf48	0	1.35646	0.947	0.74	0	C14
CXCL8	0	1.33208	0.964	0.738	0	C14
HLA-DRB1	0	1.29108	0.995	0.75	0	C14
CST3	0	1.14769	0.976	0.707	0	C14
CD83	0	1.081	0.969	0.655	0	C14
HLA-DQA2	0	1.0795	0.98	0.778	0	C14
LST1	0	0.975875	0.905	0.61	0	C14
GPR183	0	0.947445	0.967	0.905	0	C14
CD1C	0	0.93428	0.822	0.686	0	C14
CD1E	0	0.920932	0.874	0.789	0	C14
ACTB	0	0.920323	0.999	0.976	0	C14
AIF1	0	0.909803	0.936	0.658	0	C14
GSN	0	0.884082	0.931	0.675	0	C14
BCL2A1	0	0.820071	0.911	0.63	0	C14
PKIB	0	0.811561	0.845	0.591	0	C14
PPA1	0	0.789706	0.883	0.617	0	C14
SAT1	0	0.765083	0.995	0.906	0	C14
GSTP1	0	0.751769	0.947	0.629	0	C14
VIM	0	0.738202	0.994	0.889	0	C14
PPIF	0	0.717077	0.92	0.517	0	C14
HLA-DMB	0	0.712058	0.89	0.589	0	C14
ITGB2	0	0.685859	0.923	0.596	0	C14
SGK1	0	0.671696	0.899	0.68	0	C14
HMOX1	0	0.654047	0.964	0.772	0	C14
HLA-DMA	0	0.627084	0.961	0.628	0	C14
ACTG1	0	0.612876	0.98	0.856	0	C14
CTSH	0	0.591737	0.904	0.6	0	C14
LYZ	0	0.524689	0.911	0.653	0	C14
TYROBP	0	0.514272	0.965	0.653	0	C14
LGALS1	0	0.474672	0.957	0.787	0	C14
GRN	0	0.464892	0.916	0.554	0	C14
INHBA	0	0.351343	0.975	0.665	0	C14
TYMP	9.88131291682493e-324	0.428518	0.907	0.542	1.97626258336499e-320	C14
NPC2	4.01181304423092e-321	0.309828	0.927	0.677	8.02362608846184e-318	C14
FCER1G	4.13038879923282e-321	0.350012	0.902	0.629	8.26077759846564e-318	C14
IDO1	2.28060702120319e-320	0.656683	0.928	0.527	4.56121404240639e-317	C14
MARCKSL1	1.25090456308104e-313	0.561155	0.986	0.888	2.50180912616209e-310	C14
CSF2RA	4.2203e-302	0.71709	0.767	0.641	8.4406e-299	C14
TUBB	2.95264e-291	0.393513	0.961	0.69	5.90528e-288	C14
G0S2	2.64572e-290	0.990719	0.925	0.711	5.29144e-287	C14
CALHM6	4.95147e-289	0.6571	0.829	0.727	9.90295e-286	C14
GLA	4.36115e-282	0.34198	0.987	0.853	8.72229e-279	C14
AVPI1	4.75434e-281	0.365599	0.944	0.685	9.50868e-278	C14
RNASE6	3.04977e-276	0.691953	0.786	0.62	6.09953e-273	C14
TXN	6.01947e-273	0.9666	0.977	0.841	1.20389e-269	C14
QPCT	9.62458e-262	0.349406	0.89	0.649	1.92492e-258	C14
ALDH2	1.11099e-261	0.603859	0.802	0.511	2.22198e-258	C14
PHLDA2	3.07132e-259	0.468513	0.94	0.751	6.14265e-256	C14
H2AFY	5.05098e-255	0.428938	0.841	0.543	1.0102e-251	C14
PLEK	3.74395e-253	0.629158	0.789	0.536	7.4879e-250	C14
PLAUR	2.49164e-252	0.582611	0.846	0.707	4.98329e-249	C14
FSCN1	1.33456e-242	0.43292	0.957	0.69	2.66911e-239	C14
MT-CO1	3.1671e-242	0.259701	0.998	0.995	6.33421e-239	C14
BASP1	3.32491e-240	0.575331	0.811	0.635	6.64982e-237	C14
PPT1	1.61481e-238	0.513626	0.797	0.627	3.22962e-235	C14
CD1A	3.5178e-237	0.577628	0.826	0.724	7.0356e-234	C14
IER3	4.86555e-237	0.793407	0.851	0.623	9.73109e-234	C14
SPI1	2.17294e-234	0.527949	0.813	0.583	4.34588e-231	C14
CD86	2.58507e-234	0.62889	0.754	0.532	5.17013e-231	C14
GEM	5.89458e-232	0.263378	0.966	0.746	1.17892e-228	C14
MS4A6A	8.62475e-232	0.639035	0.806	0.612	1.72495e-228	C14
S100A10	5.05562e-228	0.333956	0.96	0.836	1.01112e-224	C14
SLC25A5	8.05676e-226	0.284899	0.914	0.724	1.61135e-222	C14
GADD45B	1.96973e-223	0.581544	0.94	0.824	3.93947e-220	C14
CLEC7A	1.14578e-220	0.526465	0.791	0.651	2.29157e-217	C14
DUSP1	2.20963e-218	0.35997	0.932	0.785	4.41926e-215	C14
CPVL	3.08406e-215	0.748499	0.748	0.583	6.16812e-212	C14
IL1B	8.70504e-215	0.82829	0.797	0.655	1.74101e-211	C14
C1orf162	2.78593e-213	0.539923	0.771	0.415	5.57186e-210	C14
FKBP1A	2.24646e-210	0.288259	0.921	0.718	4.49292e-207	C14
NFKBIA	8.05815e-207	0.538689	0.949	0.779	1.61163e-203	C14
PHACTR1	5.22091e-202	0.526572	0.779	0.56	1.04418e-198	C14
ZFAND2A	2.42496e-201	0.264935	0.955	0.67	4.84993e-198	C14
[truncated: 1,584 more rows]
