# Supplementary material for: Single-cell transcriptome and antigen-immunoglobin analysis reveals the diversity of B cells in non-small cell lung cancer
Source: Genome Biol. 2020 Jun 24;21:152. doi: 10.1186/s13059-020-02064-6 (PMC7315523; doi:10.1186/s13059-020-02064-6)
Supplement: Supplementary file 3 — Additional file 3: Table S2. Prognosis of gene expression in NSCLC using the TCGA cohorts. [file 13059_2020_2064_MOESM3_ESM.xlsx]

## Sheet: Sheet1
Table S2: Prognosis of gene expression in NSCLC using the TCGA cohorts.
Gene symbol	Cox coefficient	Raw p-value	BH-adjusted p-value	Median Expression	Mean Expression
FAM117A	-0.4743	2.3e-08	0.00038617	421.411	474.744
ANLN	0.4223	8.1e-08	0.0006716	725.686	998.855
INPP5J	-0.43841	1.2e-07	0.0006716	109.422	151.93
GNPNAT1	0.41474	2.2e-07	0.00080592	1087.79	1282.5
MYLIP	-0.38713	2.4e-07	0.00080592	749.406	830.19
FAM83A	0.42119	3e-07	0.0008395	1339.43	2532.43
TLE1	0.38537	3.8e-07	0.000860488	635.61	707.052
CYP17A1	-0.39986	4.1e-07	0.000860488	1.43625	8.44255
RGS20	0.37912	4.8e-07	0.000895467	9.53815	36.8963
PLEKHB1	-0.3781	6.4e-07	0.00107456	645.612	857.156
SLC47A1	-0.3876	1e-06	0.00152636	159.495	316.233
GNG7	-0.3793	1.1e-06	0.00153908	147.016	169.086
SLC25A42	-0.38265	1.3e-06	0.00155907	250.201	270.933
ESYT3	-0.4032	1.3e-06	0.00155907	185.53	283.14
GNMT	-0.37869	2.1e-06	0.00230862	6.3387	13.438
LDHA	0.36796	2.2e-06	0.00230862	16848.9	19233.3
ABAT	-0.3502	2.4e-06	0.00237035	278.743	413.49
DKK1	0.35578	2.7e-06	0.002482	39.3228	402.68
PLK1	0.3476	3e-06	0.002482	427.269	554.097
FAM83A-AS1	0.3764	3.1e-06	0.002482	16.9969	35.0908
ZNF540	-0.37364	3.2e-06	0.002482	44.7306	60.3825
IRX5	-0.36071	3.3e-06	0.002482	261.062	367.806
ERO1A	0.36436	3.4e-06	0.002482	2112.8	3020.27
ZNF77	-0.3633	3.9e-06	0.00254745	71.7041	81.2526
CMAHP	-0.3647	4e-06	0.00254745	385.603	560.083
KLHDC8B	-0.35152	4.2e-06	0.00254745	593.947	681.544
GGA2	-0.36008	4.2e-06	0.00254745	2173.89	2335.92
GAPDH	0.3604	4.3e-06	0.00254745	47796.8	57524.9
USP4	-0.3455	4.4e-06	0.00254745	1262.28	1254.89
KIF14	0.34403	4.6e-06	0.00257447	149.875	200.69
PRKCD	-0.3434	4.9e-06	0.0026539	1640.28	1731.63
C1QTNF6	0.346	5.1e-06	0.00267591	541.99	701.364
ANKRD65	-0.36408	6.2e-06	0.00315448	549.357	679.769
LRIG1	-0.3486	6.4e-06	0.00316047	1847.34	2048.07
ARNTL2	0.37513	6.6e-06	0.00316611	136.522	237.195
HMMR	0.3463	7.4e-06	0.003358	243.412	317.787
CERS4	-0.36916	7.4e-06	0.003358	660.031	868.018
ECT2	0.33976	7.8e-06	0.00340105	873.358	1137.49
DTNBP1	-0.36392	7.9e-06	0.00340105	354.98	368.935
ZNF709	-0.35551	8.7e-06	0.00357234	67.8905	72.4088
DLGAP5	0.3342	9e-06	0.00357234	261.789	349.128
SETDB2	-0.3432	9.1e-06	0.00357234	270.878	290.695
CLEC17A	-0.35167	9.5e-06	0.00357234	5.4535	11.1439
COLCA1	-0.34328	9.8e-06	0.00357234	146.574	352.759
PKP2	0.3448	9.9e-06	0.00357234	181.528	398.669
DENND1C	-0.35952	9.9e-06	0.00357234	386.675	411.249
ARHGAP11A	0.3472	1e-05	0.00357234	273.973	394.714
ZFP3	-0.3544	1.1e-05	0.00384771	171.177	181.005
SLC2A1	0.3653	1.4e-05	0.00447733	2321.72	3965.74
EXO1	0.3242	1.4e-05	0.00447733	144.166	195.126
CCNA2	0.3213	1.4e-05	0.00447733	329.958	461.217
GPD1L	-0.3284	1.4e-05	0.00447733	1233.08	1504.23
KRT8	0.35	1.5e-05	0.00447733	20529.6	24921.9
SNX30	-0.3321	1.5e-05	0.00447733	1054.76	1474.34
RRM2	0.3365	1.6e-05	0.00447733	875.269	1172.14
CHEK1	0.33616	1.6e-05	0.00447733	188.971	242.741
CCNB1	0.3352	1.6e-05	0.00447733	669.668	897.655
PRC1	0.3273	1.6e-05	0.00447733	604.342	758.512
MTURN	-0.3291	1.6e-05	0.00447733	700.283	877.78
BZRAP1	-0.35295	1.6e-05	0.00447733	240.197	354.077
FKBP4	0.34818	1.7e-05	0.00453063	2103.83	2605.65
NPAS2	0.32316	1.7e-05	0.00453063	436.683	550.225
CBFA2T3	-0.32964	1.7e-05	0.00453063	91.4172	141.664
BTN2A2	-0.3341	1.8e-05	0.00464954	437.725	467.145
SLC25A5-AS1	-0.3418	1.8e-05	0.00464954	18.4155	22.8658
IGF2BP1	0.33026	2.1e-05	0.005037	5.10185	204.229
LDLRAD3	0.32782	2.1e-05	0.005037	94.4082	130.503
IKZF4	-0.31917	2.1e-05	0.005037	315.96	345.741
FUT4	0.3433	2.2e-05	0.005037	246.614	314.179
SHCBP1	0.3129	2.2e-05	0.005037	193.023	237.067
PGPEP1	-0.33128	2.2e-05	0.005037	688.022	749.143
KRT6C	0.34562	2.3e-05	0.005037	5.23245	138.853
LYPD3	0.3239	2.3e-05	0.005037	127.781	436.169
ASPM	0.3125	2.3e-05	0.005037	344.682	454.035
LINC00324	-0.333	2.3e-05	0.005037	53.2413	65.4131
GLS2	-0.3343	2.3e-05	0.005037	98.3426	163.834
KRT6A	0.3357	2.4e-05	0.005037	58.3486	2270.62
ACSM5	-0.3346	2.4e-05	0.005037	7.4415	14.6124
FAM189A2	-0.34412	2.4e-05	0.005037	142.307	209.889
GRIA1	-0.3476	2.4e-05	0.005037	8.9183	33.1744
NEK2	0.31525	2.5e-05	0.0051821	252.359	336.988
PLEK2	0.32893	2.6e-05	0.0051969	280.45	408.4
VDAC1	0.3276	2.6e-05	0.0051969	3535.82	3852.53
ZNF14	-0.3333	2.6e-05	0.0051969	159.929	178.477
GJB3	0.34379	2.8e-05	0.00535066	77.0886	274.48
KIF4A	0.3266	2.9e-05	0.00535066	322.742	427.556
CREG2	0.3212	2.9e-05	0.00535066	1.46955	8.75182
ZNF490	-0.3223	2.9e-05	0.00535066	180.56	186.59
SPATA6	-0.3237	2.9e-05	0.00535066	72.0989	81.3
HLF	-0.33992	2.9e-05	0.00535066	240.747	471.369
FUT1	-0.34	2.9e-05	0.00535066	162.889	205.412
PPP1R3G	0.32571	3.1e-05	0.00553713	26.9687	41.5587
RHOV	0.32416	3.1e-05	0.00553713	257.66	737.765
XCR1	-0.3474	3.1e-05	0.00553713	3.2732	5.70157
METTL7A	-0.3471	3.2e-05	0.00554233	1243.65	1505.81
SMS	0.3197	3.3e-05	0.00554233	1451.28	1655.4
ENPP5	-0.32916	3.3e-05	0.00554233	500.807	608.254
PDK2	-0.3351	3.3e-05	0.00554233	707.646	769.665
HMGA1	0.3271	3.4e-05	0.00554233	3377.66	4795.23
HJURP	0.3156	3.4e-05	0.00554233	259.743	344.465
CYP4B1	-0.3081	3.4e-05	0.00554233	605.678	2224.53
CACNA2D2	-0.3182	3.4e-05	0.00554233	493.157	1296.39
ZNF708	-0.3376	3.4e-05	0.00554233	138.397	156.787
STK33	-0.31295	3.5e-05	0.00559667	143.541	167.311
B3GALT2	-0.3422	3.5e-05	0.00559667	21.0231	65.5142
CCT6A	0.3386	3.7e-05	0.00586066	4012.04	4913.58
PXMP4	-0.3148	3.8e-05	0.00590759	688.27	872.493
GGTLC1	-0.3422	3.8e-05	0.00590759	112.882	365.024
FOXM1	0.3206	3.9e-05	0.00595282	685.086	955.177
CD109	0.31693	3.9e-05	0.00595282	411.15	822.226
KRT18	0.33772	4.2e-05	0.00624053	14356.9	17941
ITGB1	0.31741	4.2e-05	0.00624053	11649	13564.4
CDKN3	0.3099	4.2e-05	0.00624053	122.233	181.51
NTSR1	0.334	4.3e-05	0.006278	1.69415	51.3938
ABCC6P2	-0.32549	4.3e-05	0.006278	69.6442	89.3736
NLRP1	-0.3288	4.5e-05	0.00643617	448.746	549.901
CD40LG	-0.3317	4.5e-05	0.00643617	26.3158	39.7693
INPP5B	-0.30877	4.6e-05	0.00643617	520.311	599.87
BTG2	-0.315	4.6e-05	0.00643617	2642.85	3406.37
GFI1B	-0.3618	4.6e-05	0.00643617	1.0765	4.8659
CISH	-0.32287	4.7e-05	0.00652174	901.231	1057.91
CDC25C	0.3088	4.8e-05	0.0065522	66.0139	89.6122
OIP5	0.2991	4.8e-05	0.0065522	46.1735	73.7592
DSG2	0.31873	4.9e-05	0.00661024	3448.12	4527.01
YWHAG	0.32175	5e-05	0.00661024	4786.7	5174.29
TRIM28	0.3212	5e-05	0.00661024	5122.24	5596.66
FAM184A	-0.31318	5e-05	0.00661024	135.532	199.866
BZW1	0.31584	5.1e-05	0.00663791	4872.76	5410.65
DAPK2	-0.32558	5.1e-05	0.00663791	283.451	382.818
B4GALT1	0.32869	5.3e-05	0.0067929	6239.3	6995.92
PPP1R13B	-0.30518	5.3e-05	0.0067929	996.861	1133.95
TNS4	0.32734	5.4e-05	0.00681699	162.786	782.762
SFTPB	-0.3071	5.4e-05	0.00681699	104781	192072
TPX2	0.3041	5.5e-05	0.00689142	928.353	1249.39
MYOZ1	-0.32007	5.6e-05	0.00696474	22.6155	40.8436
TFAP2A	0.28404	5.7e-05	0.00703699	187.145	320.971
ZNF763	-0.33333	5.8e-05	0.00710818	48.6512	51.0645
SFTA3	-0.31433	5.9e-05	0.00712669	2401.05	3061.05
ZNF441	-0.32337	5.9e-05	0.00712669	109.065	120.07
TLDC1	0.3251	6e-05	0.00714468	408.433	461.507
FAM72A	0.2974	6e-05	0.00714468	21.9377	30.362
AHNAK2	0.32089	6.3e-05	0.00734562	1871.64	3009.5
CDCA5	0.3156	6.3e-05	0.00734562	388.06	508.152
CBX7	-0.32959	6.3e-05	0.00734562	570.769	683.751
STAP1	-0.29513	6.4e-05	0.00741076	19.0086	29.893
CKAP2L	0.2989	6.6e-05	0.00759	137.438	180.341
DAAM2	-0.2798	6.7e-05	0.00765259	451.44	695.186
PERP	0.31378	6.8e-05	0.00766255	4837.02	6099.6
LOXL2	0.2978	6.8e-05	0.00766255	781.166	1328.35
WDHD1	0.30471	7.1e-05	0.00789464	238.037	301.905
CCR6	-0.3137	7.1e-05	0.00789464	91.9084	125.739
H2AFX	0.3076	7.3e-05	0.00801092	861.415	1005.14
RPE	0.30716	7.3e-05	0.00801092	746.115	815.919
KIF20A	0.3067	7.4e-05	0.00806792	343.969	420.386
ZNF493	-0.30957	7.5e-05	0.00807212	149.682	198.112
PNPLA7	-0.31025	7.5e-05	0.00807212	125.864	221.972
FSCN1	0.314	7.6e-05	0.0080762	1474.31	2575.43
DIAPH3	0.3024	7.6e-05	0.0080762	101.49	136.413
SNAI3	-0.3066	7.8e-05	0.00813429	38.4248	45.8128
TMEM125	-0.3091	7.8e-05	0.00813429	1536.96	1878.27
CTSH	-0.3177	7.8e-05	0.00813429	6695.16	11701.9
YWHAZ	0.31705	8.2e-05	0.0084465	20928.3	22489.6
EHBP1	0.3068	8.2e-05	0.0084465	669.029	767.911
ZNF563	-0.3149	8.3e-05	0.00849738	45.1025	48.4332
PLCD3	0.3213	8.5e-05	0.00859253	236.213	389.163
ELF5	-0.31356	8.5e-05	0.00859253	107.208	251.265
XRCC5	0.31343	8.6e-05	0.00859253	6239.79	6597.34
FOSL1	0.3028	8.7e-05	0.00859253	111.179	283.12
RBP5	-0.29936	8.7e-05	0.00859253	56.6508	76.5393
ST6GALNAC6	-0.3032	8.7e-05	0.00859253	1146.55	1238.22
AVEN	0.30157	8.8e-05	0.00864047	197.132	218.916
SPC25	0.2929	9e-05	0.00868119	70.8572	101.422
ERO1B	-0.2945	9e-05	0.00868119	321.365	609.605
CYP1B1-AS1	-0.2931	9.1e-05	0.00868119	7.2323	10.6769
TXNDC11	-0.3051	9.1e-05	0.00868119	2281.56	2537.07
CACNB1	-0.31917	9.1e-05	0.00868119	283.38	397.485
MOCS1	-0.3099	9.3e-05	0.00874479	293.132	330.647
ARRB2	-0.2982	9.4e-05	0.00874479	1008.57	1087.91
ABCA3	-0.3138	9.4e-05	0.00874479	3304.68	5550.73
ZNF682	-0.32546	9.4e-05	0.00874479	72.7678	105.674
TCTA	-0.29998	9.5e-05	0.00874479	859.97	940.707
C1QTNF9B	-0.31959	9.5e-05	0.00874479	1.85525	6.171
CD302	-0.2989	9.7e-05	0.00874479	1254.14	1481.6
KIF18A	0.30021	9.8e-05	0.00874479	118.435	151.393
PKHD1L1	-0.2934	9.8e-05	0.00874479	12.2034	49.9432
PFKP	0.30906	0.0001	0.00874479	2571.02	3442.7
TACC3	0.2937	0.0001	0.00874479	854.963	1039.34
PPM1M	-0.2833	0.0001	0.00874479	551.827	581.669
C3orf18	-0.29014	0.0001	0.00874479	130.309	145.146
FAM13B	-0.296	0.0001	0.00874479	507.098	542.905
TMEM50B	-0.30332	0.0001	0.00874479	1181.74	1321.12
CD200R1	-0.30778	0.0001	0.00874479	28.7464	38.9612
IGFBP1	0.31825	0.00011	0.00887933	1.52935	103.891
SLC16A3	0.31576	0.00011	0.00887933	3300.72	4120.7
KPNA2	0.3115	0.00011	0.00887933	2111.71	2455.4
LOC645166	0.30507	0.00011	0.00887933	65.0452	111.3
SMOX	0.2965	0.00011	0.00887933	220.054	319.597
CDCA2	0.2945	0.00011	0.00887933	91.1761	126.975
CCNB2	0.2939	0.00011	0.00887933	333.487	429.919
DTL	0.2925	0.00011	0.00887933	287.288	343.108
CASC5	0.28316	0.00011	0.00887933	99.9912	139.295
SLC4A8	-0.29034	0.00011	0.00887933	92.6024	188.918
DNAJC28	-0.29159	0.00011	0.00887933	27.7923	30.9424
CCR2	-0.30031	0.00011	0.00887933	119.084	152.801
MYO6	-0.30124	0.00011	0.00887933	2856.01	3220.83
ZNF44	-0.30784	0.00011	0.00887933	200.224	219.19
IRX2	-0.31291	0.00011	0.00887933	273.868	664.353
FAAH	-0.3131	0.00011	0.00887933	369.178	429.327
MFI2	0.32228	0.00012	0.00941495	129.877	348.248
SGOL2	0.3003	0.00012	0.00941495	176.821	224.496
DEPDC1B	0.2873	0.00012	0.00941495	118.611	167.514
MS4A1	-0.29466	0.00012	0.00941495	118.458	311.455
IVD	-0.301	0.00012	0.00941495	1360.95	1567.92
NR0B2	-0.3134	0.00012	0.00941495	15.2007	111.427
CENPE	0.292	0.00013	0.00983198	184.154	251.21
DEPDC1	0.2908	0.00013	0.00983198	167.089	246.513
SKA3	0.2883	0.00013	0.00983198	111.49	151.883
KIF4B	0.2869	0.00013	0.00983198	6.55195	9.09708
ZNF266	-0.28639	0.00013	0.00983198	523.404	576.459
HLA-DMA	-0.29276	0.00013	0.00983198	2946.61	3558.57
BEX5	-0.29549	0.00013	0.00983198	41.0708	65.9303
ORMDL3	-0.29879	0.00013	0.00983198	2343.31	2535.39
TGIF1	0.30608	0.00014	0.0103551	1565.43	1810.78
UBE2S	0.3053	0.00014	0.0103551	318.866	449.198
PGM2	0.29303	0.00014	0.0103551	504.347	565.01
ATP8A2	-0.27774	0.00014	0.0103551	13.3371	36.7984
CA5B	-0.2879	0.00014	0.0103551	155.513	172.378
GMPS	0.29854	0.00015	0.010809	1003.22	1184.8
LRRC66	0.28748	0.00015	0.010809	4.8383	26.2215
CDH26	-0.27522	0.00015	0.010809	70.1559	161.301
CXCL17	-0.29303	0.00015	0.010809	4284.94	5871.79
PDIK1L	-0.29865	0.00015	0.010809	401.15	447.758
BEX4	-0.30024	0.00015	0.010809	504.969	598.187
RHOF	0.3043	0.00016	0.0111469	773.426	1165.95
SRGAP1	0.29423	0.00016	0.0111469	264.852	343.864
E2F7	0.29373	0.00016	0.0111469	52.2632	94.3593
FLNC	0.28924	0.00016	0.0111469	223.418	650.12
NDC80	0.2818	0.00016	0.0111469	174.629	245.562
HLA-DOB	-0.2877	0.00016	0.0111469	147.809	212.206
FCRL1	-0.28965	0.00016	0.0111469	10.8973	27.5302
ZMYND15	-0.2933	0.00016	0.0111469	91.3459	111.311
SERPINB5	0.303207	0.00017	0.0114172	21.8314	352.745
GALNT2	0.29225	0.00017	0.0114172	3205.21	3635.2
SGOL1	0.2807	0.00017	0.0114172	54.6619	74.9551
CKS1B	0.2787	0.00017	0.0114172	705.895	968.139
CENPU	0.2754	0.00017	0.0114172	302.838	381.453
GCDH	-0.2861	0.00017	0.0114172	369.624	394.867
TLR10	-0.29462	0.00017	0.0114172	47.5571	83.4549
ZNF253	-0.296	0.00017	0.0114172	170.744	193.197
ADGRF5	-0.29629	0.00017	0.0114172	3484.39	5374.4
AHSA1	0.30022	0.00018	0.0116238	1840.06	1967.77
MESDC2	0.29259	0.00018	0.0116238	1419.26	1513.65
PBK	0.2918	0.00018	0.0116238	132.978	219.581
NEIL3	0.2751	0.00018	0.0116238	41.8578	96.9028
DPYSL2	-0.2838	0.00018	0.0116238	2933.87	3267.24
ZNF564	-0.2872	0.00018	0.0116238	209.931	225.664
ZNF589	-0.28962	0.00018	0.0116238	250.031	281.828
ATP8A1	-0.2972	0.00018	0.0116238	910.945	1180.39
FUCA1	-0.2992	0.00018	0.0116238	2299.84	2589.98
MBL1P	-0.30615	0.00018	0.0116238	18.4659	32.7084
SHC1	0.30337	0.00019	0.012176	3893.02	4627.21
CDK1	0.2758	0.00019	0.012176	550.237	766.037
PSMD2	0.29428	0.0002	0.0124833	4229.3	4843.5
FAM72B	0.2731	0.0002	0.0124833	109.909	153.042
IL16	-0.2802	0.0002	0.0124833	504.663	606.378
TSPAN32	-0.28658	0.0002	0.0124833	17.2621	28.4405
VIPR1	-0.2899	0.0002	0.0124833	214.822	292.18
ADRB2	-0.290117	0.0002	0.0124833	85.0007	112.224
RPS6KA1	-0.29256	0.0002	0.0124833	1840.87	1956.06
S100A16	0.2941	0.00021	0.0129154	3464.57	4581.24
SHISA2	-0.28896	0.00021	0.0129154	107.73	413.977
CYP20A1	-0.29399	0.00021	0.0129154	563.006	581.489
CLEC12B	-0.30442	0.00021	0.0129154	1.93685	3.85742
KRT6B	0.29593	0.00022	0.0130986	11.2245	304.9
ADM	0.2876	0.00022	0.0130986	275.229	507.025
DRP2	0.2859	0.00022	0.0130986	10.0637	23.7636
SPDL1	0.2849	0.00022	0.0130986	209.656	247.363
CENPF	0.2784	0.00022	0.0130986	905.312	1168.8
NCAPG	0.273	0.00022	0.0130986	296.311	396.481
MTL5	0.2723	0.00022	0.0130986	48.346	104.229
RPS6KL1	-0.29365	0.00022	0.0130986	55.0322	75.8735
SLC34A2	-0.29537	0.00022	0.0130986	32754.6	42432.1
KREMEN2	0.2882	0.00023	0.0133623	9.619	30.1087
MKI67	0.281	0.00023	0.0133623	1309.51	1749.87
GPX8	0.27394	0.00023	0.0133623	559.498	676.357
EXT1	0.26982	0.00023	0.0133623	1155.28	1299.04
BTBD9	-0.2759	0.00023	0.0133623	1058.96	1241.63
P2RX1	-0.2784	0.00023	0.0133623	49.2424	73.872
CHIA	-0.2965	0.00023	0.0133623	45.6056	330.003
TPI1	0.3043	0.00024	0.0133874	9605.86	10942
AP1S3	0.29843	0.00024	0.0133874	366.332	443.187
PLEC	0.29367	0.00024	0.0133874	9868.63	11951.5
UCK2	0.28106	0.00024	0.0133874	246.791	340.781
KIF11	0.2765	0.00024	0.0133874	461.813	575.257
PTPRH	0.27538	0.00024	0.0133874	184.65	347.019
TMOD3	0.27292	0.00024	0.0133874	1717.06	1873.1
KIF23	0.2696	0.00024	0.0133874	296.613	390.733
ACOXL	-0.28336	0.00024	0.0133874	29.1595	60.5521
RIC3	-0.2858	0.00024	0.0133874	22.6866	48.7138
C20orf197	-0.28893	0.00024	0.0133874	13.2807	49.7544
ZNF136	-0.29146	0.00024	0.0133874	177.257	183.774
CEP55	0.2783	0.00025	0.0135403	391.922	485.458
PCDH7	0.2735	0.00025	0.0135403	286.205	577.548
PRDM2	-0.26912	0.00025	0.0135403	1089.24	1134.73
ZNF254	-0.2712	0.00025	0.0135403	451.966	520.811
LINC00908	-0.27768	0.00025	0.0135403	6.8808	13.4748
RFXAP	-0.28186	0.00025	0.0135403	91.8807	97.3495
MOAP1	-0.2912	0.00025	0.0135403	717.866	769.691
TMEM57	-0.2944	0.00025	0.0135403	896.614	961.048
SLC52A1	-0.30469	0.00025	0.0135403	45.0901	72.3149
RAD23B	0.29164	0.00026	0.013771	3822.8	4104.7
ANGPTL4	0.2904	0.00026	0.013771	526.853	1235.45
LOC654342	0.2783	0.00026	0.013771	186.552	249.356
JMJD7-PLA2G4B	-0.27559	0.00026	0.013771	411.701	488.971
HS3ST2	-0.287	0.00026	0.013771	91.3172	178.803
C11orf21	-0.29533	0.00026	0.013771	16.4523	24.8478
FKBP6	-0.30112	0.00026	0.013771	1.092	2.36175
KRT7	0.30096	0.00027	0.014035	11368	15389.1
NUP62CL	0.2836	0.00027	0.014035	48.3314	63.5708
CNIH1	0.27342	0.00027	0.014035	1355.55	1644.4
C12orf76	-0.27976	0.00027	0.014035	219.327	275.584
FAM46C	-0.28225	0.00027	0.014035	1145.74	1394.34
PTGDS	-0.2945	0.00027	0.014035	883.832	1348.82
SH2D5	0.2924	0.00028	0.0142461	2.6156	11.0769
GREB1L	0.2757	0.00028	0.0142461	14.686	45.1375
RIPK2	0.27183	0.00028	0.0142461	526.309	639.385
ZNF502	-0.28307	0.00028	0.0142461	92.8555	105.616
SH3BP5	-0.28645	0.00028	0.0142461	1056.02	1251.77
SARM1	-0.28852	0.00028	0.0142461	351.043	375.458
IGFALS	-0.28907	0.00028	0.0142461	18.4789	62.0634
LAMC2	0.29054	0.00029	0.0143631	3233.24	6782.56
KIF20B	0.2786	0.00029	0.0143631	246.558	299.58
LRP2BP	-0.26996	0.00029	0.0143631	54.2735	74.5828
FBP1	-0.27851	0.00029	0.0143631	1848.05	2252.62
FAM76A	-0.27984	0.00029	0.0143631	237.202	245.238
SLC46A3	-0.283	0.00029	0.0143631	449.744	543.769
FCGRT	-0.28536	0.00029	0.0143631	3470.37	3927.2
RPL13AP17	-0.30552	0.00029	0.0143631	3.3342	19.0983
MUSK	-0.3106	0.00029	0.0143631	1.24745	3.32776
TRIM6	0.28047	0.0003	0.0145578	128.619	194.392
CDCP1	0.27783	0.0003	0.0145578	1381.6	1726.62
SNN	-0.27355	0.0003	0.0145578	819.061	893.513
ZC3H12D	-0.27466	0.0003	0.0145578	24.4759	32.5648
EFCC1	-0.2778	0.0003	0.0145578	55.3553	78.7278
ZNF483	-0.28763	0.0003	0.0145578	13.8362	18.7979
TMPRSS2	-0.2901	0.0003	0.0145578	1800.5	2488.27
TK1	0.279	0.00031	0.0148711	1019.8	1310.44
PSMD1	0.26884	0.00031	0.0148711	2115.92	2277.41
ACSL3	0.25917	0.00031	0.0148711	2042.77	2359.61
C5orf45	-0.269	0.00031	0.0148711	134.324	155.792
PTBP1	0.2843	0.00032	0.0150921	5218.76	5375.41
MDFI	0.2661	0.00032	0.0150921	367.58	537.354
FAM41C	-0.27094	0.00032	0.0150921	13.5694	25.2423
IRX3	-0.27261	0.00032	0.0150921	668.402	1003.65
CLIC6	-0.28208	0.00032	0.0150921	2314.13	3386.34
LY9	-0.2847	0.00032	0.0150921	81.2649	112.027
GPR37	0.28727	0.00033	0.01518	73.9103	158.604
PKM	0.28609	0.00033	0.01518	26453.2	29375
LYAR	0.28462	0.00033	0.01518	309.705	363.87
CDT1	0.2842	0.00033	0.01518	282.759	355.545
NEDD1	0.28063	0.00033	0.01518	439.219	472.793
FANCI	0.2723	0.00033	0.01518	579.734	704.924
PARP15	-0.27593	0.00033	0.01518	50.1666	75.211
PLA2G3	-0.28559	0.00033	0.01518	12.2276	48.5554
ZNF257	-0.2914	0.00033	0.01518	16.0899	35.6431
CLEC3B	-0.25256	0.00034	0.0155548	186.44	337.746
NICN1	-0.26895	0.00034	0.0155548	303.99	338.6
TMEM163	-0.2632	0.00035	0.0158396	432.872	722.32
DNALI1	-0.26698	0.00035	0.0158396	490.141	606.896
FYCO1	-0.2711	0.00035	0.0158396	1298.6	1361.53
C16orf89	-0.2792	0.00035	0.0158396	2087.51	5275.29
PAICS	0.27727	0.00036	0.0161184	2370.22	2776.93
MAD2L1	0.27129	0.00036	0.0161184	279.977	395.559
KIAA1328	-0.27213	0.00036	0.0161184	87.1912	104.06
EPHX1	-0.277	0.00036	0.0161184	5165.2	8544.42
SOWAHC	0.2831	0.00037	0.0164782	427.38	551.163
TTC16	-0.28035	0.00037	0.0164782	8.36105	22.569
SEC61G	0.2824	0.00038	0.0167459	1256.29	1484.09
LOC646999	0.26847	0.00038	0.0167459	9.9815	13.1928
HLA-DPB1	-0.26183	0.00038	0.0167459	6217.8	7780.33
CDKL2	-0.2827	0.00038	0.0167459	213.762	371.961
TYMS	0.2661	0.00039	0.0170523	524.505	669.733
NPC2	-0.2713	0.00039	0.0170523	9268.76	13748.1
NAPSB	-0.27604	0.00039	0.0170523	328.798	383.416
CAMKK1	-0.2748	0.0004	0.017354	198.987	239.41
LIFR	-0.27667	0.0004	0.017354	1138.95	1431.77
PEBP1	-0.27846	0.0004	0.017354	4465.35	4890.94
VANGL1	0.27263	0.00041	0.017561	647.991	707.673
CDCA3	0.2605	0.00041	0.017561	149.066	208.06
BTK	-0.25597	0.00041	0.017561	243.908	284.887
MAPRE3	-0.25684	0.00041	0.017561	366.267	410.205
CIRBP	-0.2775	0.00041	0.017561	3829.34	4158.47
CECR1	-0.2618	0.00042	0.0176737	1807.42	2084.56
HPGDS	-0.2686	0.00042	0.0176737	53.1066	86.9425
AMT	-0.26996	0.00042	0.0176737	144.462	199.289
MFSD2A	-0.27527	0.00042	0.0176737	605.899	864.888
CAPN3	-0.2762	0.00042	0.0176737	133.61	216.463
PLA2G4F	-0.28024	0.00042	0.0176737	127.886	239.707
ZNF737	-0.2978	0.00042	0.0176737	216.082	297.939
FAIM2	-0.26272	0.00043	0.0179595	30.1777	120.12
TNFRSF13B	-0.27783	0.00043	0.0179595	13.5371	30.6101
NAPSA	-0.2822	0.00043	0.0179595	24441.3	34848.1
PVR	0.2627	0.00044	0.0180626	1192.33	1403.81
ACSS1	-0.2692	0.00044	0.0180626	881.2	1074.72
ADGRV1	-0.27319	0.00044	0.0180626	202.253	395.561
LINC00240	-0.2791	0.00044	0.0180626	8.2644	11.88
GANC	-0.2848	0.00044	0.0180626	389.719	457.876
KCNA2	-0.29146	0.00044	0.0180626	1.5337	3.75071
KIAA0408	-0.30063	0.00044	0.0180626	33.1298	106.049
BUB1B	0.2585	0.00045	0.01825	248.623	339.435
IKZF3	-0.269	0.00045	0.01825	42.376	62.7003
CR2	-0.27	0.00045	0.01825	99.8965	276.737
LINC00982	-0.27581	0.00045	0.01825	13.9349	37.3141
KLRB1	-0.2803	0.00045	0.01825	76.5433	102.409
MTMR2	0.29382	0.00046	0.0183454	767.862	854.274
CDC42BPB	0.2748	0.00046	0.0183454	2992	3143.85
NGEF	0.27204	0.00046	0.0183454	122.105	217.744
ZNF25	-0.2591	0.00046	0.0183454	221.355	222.81
UNC13B	-0.2617	0.00046	0.0183454	2189.48	2650.6
ZNF10	-0.2697	0.00046	0.0183454	162.468	184.099
PRCD	-0.2776	0.00046	0.0183454	7.58015	9.53814
SFTPD	-0.2711	0.00047	0.0186556	1780.22	4450.46
ATP13A4	-0.28579	0.00047	0.0186556	357.837	660.031
YKT6	0.2848	0.00048	0.0189183	2393.67	2648.1
NEMP2	0.278	0.00048	0.0189183	126.88	144.096
SFXN1	0.25693	0.00048	0.0189183	822.204	897.568
H2AFZ	0.26398	0.00049	0.0191328	2984.23	3530.81
STK32A	-0.26016	0.00049	0.0191328	91.9103	116.864
SEPT1	-0.27089	0.00049	0.0191328	179.347	246.289
TRPC2	-0.2771	0.00049	0.0191328	2.02935	5.37515
MELK	0.2614	0.0005	0.019388	239.958	323.925
TMEM130	-0.27595	0.0005	0.019388	131.288	396.436
RMDN2	-0.2794	0.0005	0.019388	147.443	187.234
EIF3B	0.2831	0.00051	0.0196397	4516.42	5016.93
CD5	-0.2653	0.00051	0.0196397	171.93	237.917
PGS1	-0.27409	0.00051	0.0196397	693.329	739.246
KYNU	0.28778	0.00052	0.0198427	200.983	784.216
MAP4K4	0.26726	0.00052	0.0198427	2500.32	2835.98
CAMTA1	-0.25483	0.00052	0.0198427	444.835	502.899
CRYL1	-0.27141	0.00052	0.0198427	451.32	543.67
MSANTD3	0.27567	0.00053	0.0199076	305.072	339.283
FAM72D	0.2549	0.00053	0.0199076	54.9233	84.7852
CRTAC1	-0.26048	0.00053	0.0199076	244.108	630.887
ZNF555	-0.26235	0.00053	0.0199076	63.4248	67.3304
ZMYM6	-0.26388	0.00053	0.0199076	440.675	452.464
FAM210B	-0.26872	0.00053	0.0199076	1661.45	1851.74
ZNF43	-0.27644	0.00053	0.0199076	238.719	273.457
GLCCI1	-0.24715	0.00054	0.0201033	509.264	713.924
MAOB	-0.2699	0.00054	0.0201033	291.329	420.459
CHADL	-0.28717	0.00054	0.0201033	61.0157	76.2833
HPSE2	-0.29054	0.00054	0.0201033	1.87265	5.39481
AP3S1	0.27179	0.00055	0.0202956	945.955	1008.51
ZFAND4	-0.26245	0.00055	0.0202956	119.671	125.937
KLRG1	-0.2639	0.00055	0.0202956	23.6531	29.1778
SCNN1B	-0.27695	0.00055	0.0202956	881.804	1499.27
FEN1	0.268	0.00056	0.0204845	664.623	783.405
ASB2	-0.24855	0.00056	0.0204845	47.9344	71.8464
MLLT6	-0.26286	0.00056	0.0204845	3920.04	4135.65
COL6A5	-0.289	0.00056	0.0204845	49.9697	91.5109
SIGLEC17P	-0.26021	0.00057	0.0207599	13.5932	21.9093
GALNT11	-0.26805	0.00057	0.0207599	1199.57	1394.73
EPN1	0.26607	0.00058	0.0209424	2585	2738.67
CDC20	0.2619	0.00058	0.0209424	494.605	745.158
GRAP2	-0.2631	0.00058	0.0209424	53.0943	70.6356
KSR2	-0.26923	0.00058	0.0209424	39.6352	73.1167
CDC42EP2	0.28125	0.00059	0.0209431	245.778	288.423
GSK3A	0.25655	0.00059	0.0209431	1432.91	1553.75
CENPK	0.2507	0.00059	0.0209431	86.3069	123.524
CFTR	-0.25325	0.00059	0.0209431	171.638	410.551
ARIH2OS	-0.25785	0.00059	0.0209431	23.4419	26.4324
TRAF3IP3	-0.2581	0.00059	0.0209431	144.74	182.279
MVB12B	-0.27017	0.00059	0.0209431	447.221	510.397
KCNK17	-0.27711	0.00059	0.0209431	20.9479	47.3639
CENPH	0.271	0.0006	0.0209875	142.072	176.614
SPHK1	0.2615	0.0006	0.0209875	212.75	307.14
GAB3	-0.26312	0.0006	0.0209875	134.194	157.699
ZSCAN26	-0.26386	0.0006	0.0209875	242.879	261.259
FGD3	-0.26405	0.0006	0.0209875	248.181	288.701
ZNF506	-0.26891	0.0006	0.0209875	308.395	330.241
STXBP1	-0.27041	0.0006	0.0209875	1311.82	1731.05
PKMYT1	0.2614	0.00061	0.0211173	210.844	268.914
GTSE1	0.245	0.00061	0.0211173	176.474	227.062
LMOD3	-0.26459	0.00061	0.0211173	5.90715	7.26206
TRIM38	-0.26631	0.00061	0.0211173	713.484	745.631
SLC14A2	-0.274	0.00061	0.0211173	1.5918	126.306
STRAP	0.27738	0.00062	0.0213754	1957.07	2259.83
P2RY13	-0.264	0.00062	0.0213754	116.512	150.851
FBXO45	0.2612	0.00063	0.0215871	459.047	537.774
MCM4	0.2602	0.00063	0.0215871	1150.19	1498.67
ACVR2B-AS1	-0.26661	0.00063	0.0215871	19.0179	23.8383
LPGAT1	0.27023	0.00064	0.0217522	2047.12	2364.7
FBXO9	-0.24621	0.00064	0.0217522	900.157	939.26
MBIP	-0.267	0.00064	0.0217522	1391.56	1767.87
PAOX	-0.27192	0.00064	0.0217522	98.8295	105.147
ERCC6L	0.2586	0.00065	0.0219588	76.4496	103.528
OPN3	0.25716	0.00065	0.0219588	868.172	1453.32
DNAJC27	-0.25373	0.00065	0.0219588	116.234	124.234
PRDM16	-0.2625	0.00066	0.0222072	177.125	327.158
MAL	-0.27282	0.00066	0.0222072	70.523	126.857
PTTG1	0.2666	0.00067	0.02232	387.294	510.746
PLIN3	0.25701	0.00067	0.02232	1747.22	1995.69
AMIGO1	-0.26016	0.00067	0.02232	82.42	90.657
WDFY4	-0.262	0.00067	0.02232	384.897	560.741
WFIKKN2	-0.27987	0.00067	0.02232	1.87755	5.15257
INMT	-0.2653	0.00069	0.0229408	331.05	631.941
HSPA4	0.2695	0.0007	0.0230512	2133.66	2215.03
NBN	0.2549	0.0007	0.0230512	1166.2	1280.15
BCAR1	0.26407	0.00071	0.0230512	1471.38	1667.31
UHRF1	0.2632	0.00071	0.0230512	277.326	342.055
CFL1	0.26	0.00071	0.0230512	17457.7	18313.2
RGAG4	-0.2555	0.00071	0.0230512	168.329	218.019
CDIP1	-0.25725	0.00071	0.0230512	610.212	667.255
CX3CR1	-0.265	0.00071	0.0230512	66.1782	111.381
SUSD2	-0.2668	0.00071	0.0230512	1456.4	3988.88
TNNC2	-0.27004	0.00071	0.0230512	13.3347	133.503
C18orf54	0.26033	0.00072	0.0230512	67.8343	85.2216
CXorf21	-0.252	0.00072	0.0230512	65.2972	75.7954
ZNF512	-0.25648	0.00072	0.0230512	685.249	721.855
SCN4B	-0.25855	0.00072	0.0230512	88.4545	131.966
RGS13	-0.2591	0.00072	0.0230512	11.316	22.4769
PHF1	-0.26132	0.00072	0.0230512	1141.8	1193.92
LINC00092	-0.2614	0.00072	0.0230512	7.7869	12.5432
SELENBP1	-0.26514	0.00072	0.0230512	2886.31	4230.72
B3GNT8	-0.27791	0.00072	0.0230512	304.37	412.821
FAM83D	0.2513	0.00073	0.0230512	268.253	334.884
CHAF1B	0.247	0.00073	0.0230512	196.419	236.815
BLK	-0.25849	0.00073	0.0230512	28.4752	69.9007
CAT	-0.2621	0.00073	0.0230512	1709.14	1990.5
CLUL1	-0.26446	0.00073	0.0230512	17.0012	38.945
TSPYL2	-0.26762	0.00073	0.0230512	578.774	664.465
SEPP1	-0.2715	0.00073	0.0230512	4820.28	6224.59
MRPL15	0.2547	0.00074	0.0230512	991.466	1188.43
SPOCK1	0.2536	0.00074	0.0230512	99.2417	331.761
CKAP4	0.25258	0.00074	0.0230512	2928.22	3327.1
SPAG5	0.2506	0.00074	0.0230512	591.278	731.253
SFTPC	-0.25422	0.00074	0.0230512	3259.35	22703.4
CASS4	-0.25749	0.00074	0.0230512	84.0761	109.39
TRIM62	-0.25815	0.00074	0.0230512	194.141	209.867
PLA2G1B	-0.2623	0.00074	0.0230512	14.2864	84.6015
SPECC1	0.26971	0.00075	0.0231791	432.689	498.852
ALDOA	0.25991	0.00075	0.0231791	26670.6	30626.5
TFEB	-0.25056	0.00075	0.0231791	464.288	515.648
COL6A6	-0.2703	0.00075	0.0231791	69.4889	147.529
PSMD11	0.26898	0.00076	0.0231791	1411.12	1555.6
BIRC5	0.2603	0.00076	0.0231791	284.236	410.866
GPI	0.255555	0.00076	0.0231791	6256.35	7389.65
RAD51	0.2484	0.00076	0.0231791	114.425	142.875
MUSTN1	-0.2465	0.00076	0.0231791	27.2429	37.9558
HLA-DMB	-0.2473	0.00076	0.0231791	2205.64	2691.42
CLEC4F	-0.2827	0.00076	0.0231791	4.8921	11.6723
HSPD1	0.27049	0.00077	0.0231791	6672.47	7674.81
POLR3G	0.26808	0.00077	0.0231791	59.0728	86.3861
CBX5	0.26205	0.00077	0.0231791	2405.28	2634.49
CDC25A	0.2587	0.00077	0.0231791	82.4664	113.869
MAPK1IP1L	0.25842	0.00077	0.0231791	2057.47	2176.68
SLC18A2	-0.25007	0.00077	0.0231791	16.9822	38.5594
MAST3	-0.25674	0.00077	0.0231791	403.294	437.546
IGF2BP3	0.2507	0.00078	0.0231791	213.244	525.793
SLAMF1	-0.2531	0.00078	0.0231791	56.2575	74.2565
THSD1P1	-0.25904	0.00078	0.0231791	97.9272	105.309
ARRB1	-0.25962	0.00078	0.0231791	770.277	908.91
CAMK1D	-0.26003	0.00078	0.0231791	189.844	232.888
SEMA4A	-0.2652	0.00078	0.0231791	921.544	1101.4
GPRIN2	-0.26621	0.00078	0.0231791	251.304	371.687
TMEM25	-0.2663	0.00078	0.0231791	438.445	468.386
KIAA0101	0.2469	0.00079	0.0233935	272.607	361.57
DBP	-0.26078	0.00079	0.0233935	258.775	295.163
SKA1	0.2492	0.0008	0.0236063	92.9388	128.537
FRZB	-0.2669	0.0008	0.0236063	268.315	369.459
LRMP	-0.25414	0.00081	0.0238177	112.215	177.536
SYP	-0.26685	0.00081	0.0238177	34.3058	99.5498
MGAT5B	0.26366	0.00082	0.0240276	9.96205	41.2834
CD19	-0.24954	0.00082	0.0240276	43.8738	92.8528
TICRR	0.249	0.00083	0.024152	83.0331	118.617
KCNK3	-0.2423	0.00083	0.024152	103.788	254.263
NDST2	-0.24947	0.00083	0.024152	542.785	547.857
CKMT2	-0.25017	0.00083	0.024152	8.4924	23.0958
FAM179A	-0.24928	0.00084	0.0243166	25.5963	72.296
ZMAT1	-0.25827	0.00084	0.0243166	185.797	267.186
FAM122C	-0.26518	0.00084	0.0243166	43.1527	49.0139
MESDC1	0.2557	0.00085	0.0244375	539.208	584.027
DTYMK	0.2519	0.00085	0.0244375	562.934	653.033
FCMR	-0.247	0.00085	0.0244375	234.007	318.951
CMTM7	-0.25198	0.00085	0.0244375	576.784	635.396
DNER	0.2602	0.00086	0.0245568	31.302	166.561
ARAP1	-0.25777	0.00086	0.0245568	2903.46	3068.86
BEND5	-0.2628	0.00086	0.0245568	41.0607	62.6925
COL4A3	-0.26812	0.00086	0.0245568	246.012	438.562
VEGFC	0.2607	0.00087	0.0246745	112.303	196.617
FSTL3	0.254	0.00087	0.0246745	822.05	1124.91
MTBP	0.2509	0.00087	0.0246745	83.98	105.203
IL1R2	0.24354	0.00087	0.0246745	44.6328	110.172
MAFK	0.2775	0.00088	0.0248323	1323.25	2007.07
TESK2	-0.25081	0.00088	0.0248323	103.787	112.356
C1QTNF7	-0.26797	0.00088	0.0248323	42.0413	75.0786
C15orf41	0.25878	0.00089	0.0249467	99.2356	113.824
SLC16A1	0.24999	0.00089	0.0249467	259.417	592.15
SIGLEC6	-0.25042	0.00089	0.0249467	9.479	21.4249
RIMKLA	-0.25623	0.00089	0.0249467	195.032	329.118
FCRL3	-0.25025	0.0009	0.025185	24.0626	51.6707
EIF2S1	0.2673	0.00091	0.0252544	1426.74	1531.26
KIF2C	0.251	0.00091	0.0252544	364.591	503.436
RACGAP1	0.2489	0.00091	0.0252544	606.332	773.883
PXK	-0.23174	0.00091	0.0252544	169.878	180.257
ZNF451	-0.24965	0.00091	0.0252544	587.527	619.415
INTS7	0.24814	0.00092	0.0254059	594.141	627.487
KIAA1324	-0.24753	0.00092	0.0254059	885.478	2435.82
TMEM170B	-0.2628	0.00092	0.0254059	219.52	248.103
LINC00847	-0.2366	0.00093	0.025478	426.377	468.36
HLA-DRB5	-0.24443	0.00093	0.025478	2573.12	5339.48
FIGF	-0.2543	0.00093	0.025478	33.547	102.835
ZNF557	-0.259	0.00093	0.025478	140.09	149.366
CMAS	0.2673	0.00094	0.025478	714.482	868.597
SCARF1	-0.25701	0.00094	0.025478	280.49	393.657
N4BP2L1	-0.26264	0.00094	0.025478	223.695	253.798
B3GNT5	0.2645	0.00095	0.025478	861.538	1067.66
FAM131C	0.25945	0.00095	0.025478	2.51825	8.09502
CTSV	0.2514	0.00095	0.025478	86.4016	189.833
CIITA	-0.25104	0.00095	0.025478	601.425	709.661
KIAA0125	-0.25158	0.00095	0.025478	55.4183	121.929
LDB1	-0.25541	0.00095	0.025478	1212.23	1315.96
NTRK3	-0.2559	0.00095	0.025478	7.8484	13.6641
FDCSP	-0.25952	0.00095	0.025478	20.9858	89.0861
ABCC6	-0.2616	0.00096	0.025478	334.763	447.485
MTHFD1	0.25652	0.00097	0.025478	1346.73	1476.79
MYO1E	0.24914	0.00097	0.025478	1218.14	1493.62
ZKSCAN4	-0.24734	0.00097	0.025478	125.004	130.835
NDNF	-0.2597	0.00097	0.025478	1021.16	1534.43
ACAD8	-0.26126	0.00097	0.025478	835.12	1124.08
DDX56	0.2634	0.00098	0.025478	1557.48	1698.97
AGFG1	0.25269	0.00099	0.025478	1690.31	1911.26
FCRL6	-0.25084	0.00099	0.025478	21.6769	39.3445
PCMTD2	-0.2535	0.00099	0.025478	1182.49	1284.39
BMP5	-0.25381	0.00099	0.025478	100.052	157.839
CDADC1	-0.2548	0.00099	0.025478	112.749	119.748
SELK	-0.25617	0.00099	0.025478	557.227	650.664
CDCA4	0.2668	0.001	0.025478	370.092	461.617
KRT81	0.26603	0.001	0.025478	25.5965	573.148
RHCG	0.26136	0.001	0.025478	2.2618	60.4508
ADIPOR2	0.26048	0.001	0.025478	1561.49	1783.47
ZC3H15	0.25655	0.001	0.025478	1328.11	1437.19
RND3	0.25143	0.001	0.025478	590.101	756.726
C17orf53	0.248	0.001	0.025478	104.346	133.673
LGR4	0.2453	0.001	0.025478	1263.39	1520.71
HERPUD1	-0.2436	0.001	0.025478	3153.35	3541.68
ATAD3C	-0.24491	0.001	0.025478	179.103	264.274
NAIP	-0.24597	0.001	0.025478	56.2304	63.3472
HLA-DOA	-0.247	0.001	0.025478	1120.38	1539.46
ADGRD1	-0.24742	0.001	0.025478	437.729	718.565
ADAMTS8	-0.2554	0.001	0.025478	45.5454	105.987
PRKCB	-0.2562	0.001	0.025478	275.106	358.836
ZNF396	-0.25665	0.001	0.025478	43.1233	50.5601
RALGPS1	-0.25686	0.001	0.025478	287.177	321.585
ZNF333	-0.25899	0.001	0.025478	149.337	161.124
TREML1	-0.26001	0.001	0.025478	3.38695	4.87497
ATG16L2	-0.26037	0.001	0.025478	345.561	428.284
HABP2	-0.26193	0.001	0.025478	181.658	646.76
NDRG2	-0.26729	0.001	0.025478	641.131	818.87
CACNB4	-0.2675	0.001	0.025478	31.8498	64.6085
ITGA6	0.26216	0.0011	0.0268055	1130.74	1857.46
TRPA1	0.25628	0.0011	0.0268055	3.67175	19.1592
STYK1	0.25119	0.0011	0.0268055	152.972	199.222
PRR11	0.24748	0.0011	0.0268055	73.8731	111.909
NRAS	0.24253	0.0011	0.0268055	1549.31	1723.1
PMEPA1	0.24119	0.0011	0.0268055	2181.97	2815.02
BUB1	0.2406	0.0011	0.0268055	369.879	498.033
EIF5AL1	0.23785	0.0011	0.0268055	1402.05	1579.11
NUSAP1	0.2373	0.0011	0.0268055	517.778	637.825
CD74	-0.23644	0.0011	0.0268055	69391.4	84721.9
SUOX	-0.23807	0.0011	0.0268055	676.074	735.118
SCGB3A1	-0.24469	0.0011	0.0268055	665.986	9828.19
MAP3K3	-0.2463	0.0011	0.0268055	805.258	825.937
CCDC69	-0.2472	0.0011	0.0268055	814.086	999.439
CD1C	-0.24865	0.0011	0.0268055	62.3852	120.225
DOPEY1	-0.25128	0.0011	0.0268055	459.261	485.49
PNMA2	-0.25157	0.0011	0.0268055	487.429	708.776
SLC16A11	-0.25236	0.0011	0.0268055	22.8944	51.9619
RCAN2	-0.2529	0.0011	0.0268055	316.115	490.121
NCR3	-0.25314	0.0011	0.0268055	12.8361	20.9087
A2M-AS1	-0.25342	0.0011	0.0268055	23.077	26.078
SCN7A	-0.2535	0.0011	0.0268055	117.255	200.67
GHRL	-0.2555	0.0011	0.0268055	5.25465	9.19047
ZNF831	-0.256	0.0011	0.0268055	37.4421	60.0336
MS4A15	-0.25903	0.0011	0.0268055	50.8254	496.85
CNGA3	-0.25945	0.0011	0.0268055	13.4119	149.209
SLC25A34	-0.26181	0.0011	0.0268055	15.7564	20.7523
XBP1	-0.26267	0.0011	0.0268055	9425.03	10931.1
C10orf105	-0.26495	0.0011	0.0268055	7.6329	12.3239
PRMT8	-0.26632	0.0011	0.0268055	6.61085	31.4769
KCNF1	0.26208	0.0012	0.0277139	7.26765	29.9881
PSMD12	0.26047	0.0012	0.0277139	986.02	1042.38
HSF2BP	0.25898	0.0012	0.0277139	21.1603	30.9702
DDIT4	0.25537	0.0012	0.0277139	2996.83	4586.4
ERLIN1	0.25527	0.0012	0.0277139	1012.03	1152.12
ZWILCH	0.2522	0.0012	0.0277139	305.304	353.774
AURKA	0.2507	0.0012	0.0277139	381.554	525.54
SYAP1	0.25067	0.0012	0.0277139	1175.5	1295.25
PLK4	0.2502	0.0012	0.0277139	142.817	181.517
SMNDC1	0.2481	0.0012	0.0277139	681.342	713.297
FAM64A	0.2477	0.0012	0.0277139	82.562	135.041
PSMC6	0.24733	0.0012	0.0277139	1310.96	1480.98
ENOX1	0.24551	0.0012	0.0277139	22.4765	30.7371
DNAJB4	0.24065	0.0012	0.0277139	248.477	328.048
OSGIN2	0.23401	0.0012	0.0277139	707.392	836.793
CLDN2	-0.2385	0.0012	0.0277139	97.2857	1303.08
HLA-DRA	-0.23991	0.0012	0.0277139	27710.4	34117.2
IRX6	-0.2423	0.0012	0.0277139	17.7457	96.969
ROM1	-0.24296	0.0012	0.0277139	59.7085	71.1271
AKNA	-0.24365	0.0012	0.0277139	1019.72	1153.39
MS4A2	-0.2439	0.0012	0.0277139	57.2017	96.9632
ANOS1	-0.245	0.0012	0.0277139	489.931	694.592
DNASE1L3	-0.24512	0.0012	0.0277139	22.1506	48.9247
GPR55	-0.24595	0.0012	0.0277139	13.473	17.4985
LINC00926	-0.24643	0.0012	0.0277139	35.5608	65.5
CTF1	-0.24706	0.0012	0.0277139	167.462	201.139
MROH8	-0.24771	0.0012	0.0277139	13.2981	16.4671
FCER2	-0.24825	0.0012	0.0277139	6.5604	25.4503
ZNF750	-0.24935	0.0012	0.0277139	208.475	332.079
PEBP4	-0.2519	0.0012	0.0277139	99.3654	360.844
POU6F1	-0.25288	0.0012	0.0277139	159.961	174.516
PCP4L1	-0.2529	0.0012	0.0277139	178.282	509.337
CYP27A1	-0.2539	0.0012	0.0277139	1146.77	1476.77
SLC24A4	-0.25612	0.0012	0.0277139	7.79485	12.2951
GGT3P	-0.25858	0.0012	0.0277139	61.872	110.201
USP44	-0.26104	0.0012	0.0277139	56.8053	81.7078
TDRD10	-0.2625	0.0012	0.0277139	43.9627	102.941
ABCC8	-0.2722	0.0012	0.0277139	1.851	17.6263
PGAM1	0.26229	0.0013	0.0289867	3550.66	3891.43
TNPO1	0.25448	0.0013	0.0289867	2339.87	2491.64
SNRPA1	0.2508	0.0013	0.0289867	435.398	524.576
NCAPD2	0.2464	0.0013	0.0289867	1451.48	1832.86
TEAD4	0.24589	0.0013	0.0289867	218.499	255.197
CDC6	0.2398	0.0013	0.0289867	367.645	469.951
GJB2	0.23918	0.0013	0.0289867	379.026	847.912
NCAPH	0.2375	0.0013	0.0289867	233.188	307.409
ZBTB18	-0.23368	0.0013	0.0289867	886.516	1070.22
SYT15	-0.2366	0.0013	0.0289867	82.5067	183.596
AGER	-0.23718	0.0013	0.0289867	387.247	1556.42
PTGDR2	-0.23864	0.0013	0.0289867	6.69985	10.843
CES4A	-0.24117	0.0013	0.0289867	95.8422	134.785
PRRT3	-0.24266	0.0013	0.0289867	102.532	136.01
DRAIC	-0.24533	0.0013	0.0289867	16.0287	208.035
ST6GALNAC4	-0.24542	0.0013	0.0289867	668.224	888.956
LILRA4	-0.24544	0.0013	0.0289867	13.9812	21.7695
CD79A	-0.24626	0.0013	0.0289867	381.9	740.572
SPNS3	-0.24831	0.0013	0.0289867	15.3048	22.8947
IMPG1	-0.24998	0.0013	0.0289867	3.89825	5.24673
CYP2B7P	-0.25017	0.0013	0.0289867	1076.77	3184.92
CHRDL1	-0.2509	0.0013	0.0289867	230.309	431.573
SCPEP1	-0.25402	0.0013	0.0289867	2785.88	3337.55
ZNF879	-0.25774	0.0013	0.0289867	51.7694	60.8812
RGN	-0.26342	0.0013	0.0289867	99.6852	126.042
TMEM243	-0.2645	0.0013	0.0289867	491.437	605.674
ERRFI1	0.2603	0.0014	0.0297544	4962.19	7296.77
LINC00628	0.25413	0.0014	0.0297544	1.21225	2.04575
DERA	0.25067	0.0014	0.0297544	763.05	895.99
HNRNPC	0.25	0.0014	0.0297544	8867.14	9408.66
DARS2	0.2466	0.0014	0.0297544	621.71	726.121
MARCH4	0.24544	0.0014	0.0297544	5.9647	34.8793
PLEKHA8P1	0.24479	0.0014	0.0297544	79.3191	83.7965
LAMB1	0.2429	0.0014	0.0297544	2654.79	3225.63
UBE2V2	0.2415	0.0014	0.0297544	825.122	925.395
CENPN	0.2414	0.0014	0.0297544	294.052	349.99
LMNB2	0.2391	0.0014	0.0297544	1505.86	1696.6
DSCC1	0.2372	0.0014	0.0297544	122.079	159.329
CENPA	0.2355	0.0014	0.0297544	102.15	137.32
MND1	0.23465	0.0014	0.0297544	44.8524	60.5023
COQ10A	-0.23582	0.0014	0.0297544	129.679	150.499
TUBB1	-0.23815	0.0014	0.0297544	13.9613	24.3433
HPS1	-0.2406	0.0014	0.0297544	1269.32	1332.23
P2RY8	-0.24076	0.0014	0.0297544	149.327	199.305
P2RY14	-0.2409	0.0014	0.0297544	61.1855	77.2759
KCNA6	-0.24149	0.0014	0.0297544	4.37865	9.90238
PRKCE	-0.24169	0.0014	0.0297544	279.504	311.614
MTFR1L	-0.24313	0.0014	0.0297544	817.502	851.5
HERC1	-0.24427	0.0014	0.0297544	1014.2	1079.65
ZNF79	-0.24448	0.0014	0.0297544	95.8289	98.9905
DUSP26	-0.24532	0.0014	0.0297544	7.64585	13.579
NKX2-1	-0.24703	0.0014	0.0297544	2995.34	3299.32
OLFM1	-0.2489	0.0014	0.0297544	147.208	251.176
PCP2	-0.24905	0.0014	0.0297544	5.2678	10.6952
ZNF19	-0.2508	0.0014	0.0297544	75.8852	83.152
TMEM213	-0.25146	0.0014	0.0297544	15.7074	113.675
FCHSD2	-0.252	0.0014	0.0297544	893.589	926.509
UNC45B	-0.2522	0.0014	0.0297544	2.7807	4.56011
PPFIBP2	-0.2546	0.0014	0.0297544	539.195	618.187
ZNF429	-0.2562	0.0014	0.0297544	116.08	129.146
FMO3	-0.2588	0.0014	0.0297544	171.604	242.853
NR3C2	-0.2622	0.0014	0.0297544	311.454	348.069
MYBPHL	-0.26936	0.0014	0.0297544	15.8526	81.7097
S100A10	0.25509	0.0015	0.0312082	9069.44	10495.2
FAM207A	0.24681	0.0015	0.0312082	181.471	200.649
TOMM40	0.2445	0.0015	0.0312082	1122.51	1290.16
IER5L	0.2378	0.0015	0.0312082	318.211	464.512
CTSL	0.23447	0.0015	0.0312082	2703.87	3959.02
STRIP2	0.23432	0.0015	0.0312082	97.0713	225.447
MRPL13	0.22855	0.0015	0.0312082	659.786	806.12
KLHL32	-0.23376	0.0015	0.0312082	14.8335	24.2514
HLA-DPA1	-0.23487	0.0015	0.0312082	9849.34	12162.4
RALGDS	-0.23845	0.0015	0.0312082	1586.02	1700.6
DOK1	-0.23978	0.0015	0.0312082	398.679	411.131
TTC21A	-0.24233	0.0015	0.0312082	72.8145	101.63
ZNRF3	-0.24426	0.0015	0.0312082	405.761	477.699
ZNF836	-0.25346	0.0015	0.0312082	88.8388	94.144
GLB1L3	-0.26242	0.0015	0.0312082	22.8215	288.988
EXPH5	-0.26393	0.0015	0.0312082	565.067	652.187
TTLL2	-0.2689	0.0015	0.0312082	3.3329	6.97863
PKP3	0.25185	0.0016	0.031981	1572.17	1763.73
ITGB4	0.24375	0.0016	0.031981	3686.9	5008.83
PTGES3	0.24298	0.0016	0.031981	6065.3	6645
ESCO2	0.24132	0.0016	0.031981	75.6548	105.826
RDX	0.24126	0.0016	0.031981	1809.17	2092.16
PLOD2	0.24003	0.0016	0.031981	1697.44	2646.56
BUB3	0.23984	0.0016	0.031981	1673.79	1837.48
EGLN1	0.23877	0.0016	0.031981	1231.19	1403.63
TMA16	0.23843	0.0016	0.031981	321.055	342.658
BLM	0.23775	0.0016	0.031981	135.31	179.073
CCT4	0.23734	0.0016	0.031981	3309.42	3745.6
MCM10	0.2334	0.0016	0.031981	135.269	188.467
LIN9	0.23303	0.0016	0.031981	159.922	182.155
ARHGEF6	-0.23192	0.0016	0.031981	444.326	525.596
CASZ1	-0.23337	0.0016	0.031981	509.506	575.667
PAX5	-0.23583	0.0016	0.031981	13.2871	31.3722
RNASE1	-0.2371	0.0016	0.031981	7710.07	12976.2
ZNF287	-0.23738	0.0016	0.031981	81.5772	87.5457
SLC14A1	-0.2387	0.0016	0.031981	18.8741	40.2698
RXFP1	-0.23961	0.0016	0.031981	5.0824	9.71824
JAML	-0.24063	0.0016	0.031981	377.37	468.017
SERPIND1	-0.2418	0.0016	0.031981	45.2047	384.152
NOD1	-0.2435	0.0016	0.031981	574.55	687.93
RXRB	-0.24367	0.0016	0.031981	1099.96	1152.15
RASGRF1	-0.2456	0.0016	0.031981	127.925	340.989
MTMR10	-0.2486	0.0016	0.031981	544.819	594.005
CD1E	-0.2489	0.0016	0.031981	35.2117	85.2085
FCAMR	-0.24988	0.0016	0.031981	3.35825	8.87596
NCALD	-0.25003	0.0016	0.031981	390.947	472.065
NEIL1	-0.25126	0.0016	0.031981	117.937	143.998
ADH1B	-0.2533	0.0016	0.031981	506.114	1181.8
RFX5	-0.25601	0.0016	0.031981	1330.74	1464.56
RGS11	-0.25646	0.0016	0.031981	36.1489	66.8348
BCAR3	0.24735	0.0017	0.033151	398.935	530.254
MFSD2B	0.2406	0.0017	0.033151	42.3191	59.774
KNSTRN	0.2332	0.0017	0.033151	259.582	331.562
POLE2	0.23319	0.0017	0.033151	67.7229	97.4742
SASH3	-0.22762	0.0017	0.033151	520.578	623.552
RCBTB2	-0.23265	0.0017	0.033151	227.346	248.259
CD79B	-0.23309	0.0017	0.033151	106.542	182.777
NBPF1	-0.23557	0.0017	0.033151	445.52	486.644
TSNARE1	-0.2361	0.0017	0.033151	247.848	310.247
ADGRE3	-0.23658	0.0017	0.033151	5.5849	11.3666
FGD2	-0.23668	0.0017	0.033151	238.994	286.425
PNRC2	-0.23748	0.0017	0.033151	1763.52	1857.24
RHOQ	-0.2379	0.0017	0.033151	1411.44	1546.8
ENPP4	-0.2382	0.0017	0.033151	939.849	1044.19
LRRC27	-0.239	0.0017	0.033151	183.019	203.924
SGF29	-0.2412	0.0017	0.033151	242.931	260.031
PGM5	-0.2422	0.0017	0.033151	117.576	211.011
SLC15A2	-0.24361	0.0017	0.033151	370.537	538.415
ANKRD13A	-0.24741	0.0017	0.033151	1453.55	1547.81
ZFP2	-0.24872	0.0017	0.033151	19.6742	23.335
IL11RA	-0.25181	0.0017	0.033151	169.315	193.824
HTR1D	0.255	0.0018	0.0345	22.0134	67.8164
UBE2C	0.2495	0.0018	0.0345	531.03	808.747
MRPS17	0.2464	0.0018	0.0345	258.113	309.176
STC1	0.2447	0.0018	0.0345	385.559	762.078
AKT1S1	0.23952	0.0018	0.0345	927.619	1019.13
AKAP12	0.23615	0.0018	0.0345	532.697	1441.81
NUDCD1	0.2328	0.0018	0.0345	510.389	587.411
ARHGEF3	-0.23398	0.0018	0.0345	767.106	806.588
SPN	-0.2352	0.0018	0.0345	365.159	457.775
RBM5	-0.23572	0.0018	0.0345	1651.8	1743.46
HLA-DRB1	-0.23689	0.0018	0.0345	9565.02	12919.7
KLF15	-0.24796	0.0018	0.0345	88.8525	176.259
ZNF625	-0.24847	0.0018	0.0345	18.8999	22.4214
ZNF20	-0.25075	0.0018	0.0345	100.04	109.3
DNAH8	-0.2568	0.0018	0.0345	2.31615	4.48831
ZNF185	0.25391	0.0019	0.0354062	843.743	1014.8
WWC2-AS2	0.25013	0.0019	0.0354062	7.522	9.27434
VDAC2	0.24975	0.0019	0.0354062	1291.31	1456.84
PPP2R1A	0.24696	0.0019	0.0354062	5087.68	5307.51
SMARCAL1	0.24554	0.0019	0.0354062	551.95	565.914
CTCFL	0.24504	0.0019	0.0354062	10.9348	32.2612
CCT3	0.2436	0.0019	0.0354062	6342.61	7213.91
DENR	0.24189	0.0019	0.0354062	1398.91	1510.74
TM4SF19	0.24151	0.0019	0.0354062	24.9071	66.4044
MIR31HG	0.24022	0.0019	0.0354062	4.81125	34.677
KRT14	0.24003	0.0019	0.0354062	6.30115	280.26
CACYBP	0.23709	0.0019	0.0354062	1508.45	1710.41
TP53I3	0.22737	0.0019	0.0354062	712.362	896.341
CD1D	-0.22278	0.0019	0.0354062	60.9271	72.2898
HMGCLL1	-0.23255	0.0019	0.0354062	11.3486	19.7579
C5orf58	-0.2351	0.0019	0.0354062	4.98535	7.43779
ZBTB48	-0.23903	0.0019	0.0354062	402.163	437.2
TLR2	-0.23949	0.0019	0.0354062	812.166	1037.19
LTC4S	-0.23957	0.0019	0.0354062	17.4993	23.4338
SCN2B	-0.24077	0.0019	0.0354062	17.6059	29.8407
CLUHP3	-0.24108	0.0019	0.0354062	60.1782	74.3821
GPR75	-0.24365	0.0019	0.0354062	16.8971	19.9403
KREMEN1	-0.2449	0.0019	0.0354062	902.683	1315.81
CHRNA6	-0.24683	0.0019	0.0354062	2.65075	3.6536
LOC113230	-0.25454	0.0019	0.0354062	116.861	158.303
RCN1	0.25156	0.002	0.0360687	3034.63	3274.16
RHPN2	0.2422	0.002	0.0360687	588.738	847.777
SEMA3C	0.23556	0.002	0.0360687	964.568	1382.16
SLC44A1	0.23221	0.002	0.0360687	2295.64	2601.7
MMP14	0.23181	0.002	0.0360687	5561.39	7254.93
R3HDM1	0.2318	0.002	0.0360687	622.391	655.034
DMWD	0.22834	0.002	0.0360687	450.902	481.196
CENPM	0.2213	0.002	0.0360687	142.577	176.328
DPEP2	-0.2273	0.002	0.0360687	72.2917	95.7885
CLCN6	-0.22907	0.002	0.0360687	410.764	449.626
ZNF100	-0.22958	0.002	0.0360687	182.669	212.85
ZNF101	-0.23357	0.002	0.0360687	103.575	116.778
GUSBP2	-0.23444	0.002	0.0360687	26.6636	30.2678
AZIN2	-0.23498	0.002	0.0360687	153.776	184.773
LOC100499484-C9ORF174	-0.23543	0.002	0.0360687	60.7497	97.5107
HSD17B13	-0.2363	0.002	0.0360687	10.1163	68.7126
ZNF439	-0.23725	0.002	0.0360687	81.2234	92.4328
WDR91	-0.23731	0.002	0.0360687	582.394	691.883
HMGN3	-0.23758	0.002	0.0360687	1339.28	1690.89
IQCC	-0.2379	0.002	0.0360687	103.552	116.783
HEMK1	-0.23812	0.002	0.0360687	414.667	458.763
RASGRP2	-0.23864	0.002	0.0360687	80.71	134.84
LINC00663	-0.23875	0.002	0.0360687	55.6771	65.0756
ALDH2	-0.2389	0.002	0.0360687	5048.47	6046.64
DNAH1	-0.2402	0.002	0.0360687	155.311	211.564
MEI1	-0.24061	0.002	0.0360687	99.7747	160.697
TMEM241	-0.24125	0.002	0.0360687	332.707	368.366
TSPAN7	-0.2436	0.002	0.0360687	295.887	707.47
ST3GAL5	-0.2445	0.002	0.0360687	1379.93	1734.28
NRL	-0.24483	0.002	0.0360687	26.5879	30.0794
C7orf49	0.2434	0.0021	0.0367664	617.676	685.454
KCTD3	0.24191	0.0021	0.0367664	893.142	1022.66
AP2M1	0.24085	0.0021	0.0367664	5418.13	5871.29
NCAPG2	0.2381	0.0021	0.0367664	515.305	639.404
TBC1D31	0.2377	0.0021	0.0367664	141.642	177.776
FJX1	0.23626	0.0021	0.0367664	69.049	99.4387
None	0.2333	0.0021	0.0367664	333.102	471.172
CUL9	-0.22689	0.0021	0.0367664	685.006	724.481
FCRLA	-0.2273	0.0021	0.0367664	51.4226	103.576
ILF3-AS1	-0.2318	0.0021	0.0367664	320.332	354.949
CHAD	-0.23253	0.0021	0.0367664	20.3781	93.3857
SCAI	-0.23257	0.0021	0.0367664	248.049	280.677
CD52	-0.23284	0.0021	0.0367664	628.319	908.919
CGNL1	-0.23349	0.0021	0.0367664	635.717	796.541
HLA-DQA1	-0.23445	0.0021	0.0367664	3089.98	4772.44
HLA-DQB2	-0.23538	0.0021	0.0367664	437.696	1212.27
ITGAL	-0.23564	0.0021	0.0367664	690.01	862.576
RAB40B	-0.23567	0.0021	0.0367664	330.345	372.189
SFTPA2	-0.2379	0.0021	0.0367664	28733.6	90990.5
PLIN5	-0.23796	0.0021	0.0367664	53.4075	96.252
C4BPA	-0.23889	0.0021	0.0367664	2063.43	5457.66
RAI2	-0.2412	0.0021	0.0367664	173.947	211.199
TUSC2	-0.24265	0.0021	0.0367664	595.417	644.991
FAM65B	-0.24335	0.0021	0.0367664	223.866	330.66
ZNF80	-0.2439	0.0021	0.0367664	5.06685	8.96248
CPEB3	-0.24461	0.0021	0.0367664	119.256	128.898
ACADSB	-0.24526	0.0021	0.0367664	667.942	902.414
TEPP	-0.25738	0.0021	0.0367664	3.2023	21.6511
RSRC1	0.2453	0.0022	0.0375386	181.687	206.253
BCL9L	0.24127	0.0022	0.0375386	2810.58	3112.25
CTBP2	0.24122	0.0022	0.0375386	1718.73	1840.81
F2RL1	0.23934	0.0022	0.0375386	506.547	706.456
EIF4G1	0.23424	0.0022	0.0375386	9316.9	9941.19
LETM2	0.23186	0.0022	0.0375386	53.4841	76.1983
SEMA4B	0.2315	0.0022	0.0375386	3643.86	4590.91
PKIB	0.22927	0.0022	0.0375386	145.535	304.209
ATAD2	0.2288	0.0022	0.0375386	818.112	1043.15
ELOVL6	0.22715	0.0022	0.0375386	207.297	325.07
HEXA-AS1	-0.2203	0.0022	0.0375386	11.6759	14.6382
PIK3CG	-0.2215	0.0022	0.0375386	131.128	168.683
CPA3	-0.22642	0.0022	0.0375386	313.999	533.78
CLECL1	-0.2278	0.0022	0.0375386	12.8546	17.2189
ZNF154	-0.2319	0.0022	0.0375386	46.889	63.0693
CCDC28A	-0.23215	0.0022	0.0375386	434.971	483.791
FAM129C	-0.23494	0.0022	0.0375386	6.094	19.6231
VSIG2	-0.23823	0.0022	0.0375386	216.331	503.446
EAF2	-0.23854	0.0022	0.0375386	73.2344	88.4617
C6	-0.24044	0.0022	0.0375386	15.6601	81.1588
SCML4	-0.24084	0.0022	0.0375386	31.5363	50.0619
ZNF91	-0.2435	0.0022	0.0375386	308.189	341.914
MTUS1	-0.24477	0.0022	0.0375386	3167.96	3859.5
TP53INP1	-0.2529	0.0022	0.0375386	1431.21	1654.41
ASPA	-0.2548	0.0022	0.0375386	4.94445	7.78133
KRT16	0.23772	0.0023	0.038617	48.1915	334.941
AP2A1	0.23608	0.0023	0.038617	2015.76	2072.45
TRIM59	0.23344	0.0023	0.038617	212.457	254.694
SPRR1B	0.23073	0.0023	0.038617	4.72205	173.424
ENY2	0.22971	0.0023	0.038617	613.14	697.726
LMNB1	0.22925	0.0023	0.038617	800.444	1016.11
MCM5	0.22825	0.0023	0.038617	1071.66	1237.57
RNF130	-0.22202	0.0023	0.038617	1730.16	1858.67
TRIM39	-0.22404	0.0023	0.038617	418.29	432.924
ARHGAP15	-0.2256	0.0023	0.038617	92.2054	115.12
TMEM8B	-0.22774	0.0023	0.038617	330.114	355.057
STARD5	-0.23195	0.0023	0.038617	79.168	89.8138
GCSAM	-0.23469	0.0023	0.038617	33.4258	39.3559
BTNL9	-0.2365	0.0023	0.038617	55.7096	114.955
ZNF75D	-0.24021	0.0023	0.038617	366.364	410.511
LRRC52	-0.26641	0.0023	0.038617	1.8066	8.26192
HNRNPR	0.2403	0.0024	0.0396614	2587.98	2735.4
CYCS	0.23428	0.0024	0.0396614	2594.85	3001.65
IL22RA1	0.22999	0.0024	0.0396614	37.1959	93.3105
ADHFE1	-0.2216	0.0024	0.0396614	52.4036	85.7958
TEX14	-0.22296	0.0024	0.0396614	6.3569	10.4289
ADCY9	-0.23146	0.0024	0.0396614	785.249	946.859
ZNF691	-0.2326	0.0024	0.0396614	225.858	242.439
SLC25A53	-0.2345	0.0024	0.0396614	11.2837	15.8979
C3orf62	-0.2354	0.0024	0.0396614	118.26	132.636
ZMYND12	-0.23619	0.0024	0.0396614	46.571	69.4812
MTMR12	-0.2389	0.0024	0.0396614	1056.73	1171.79
CHIT1	-0.23973	0.0024	0.0396614	565.223	1847.26
PLA2G12B	-0.24035	0.0024	0.0396614	11.9688	62.918
CASP12	-0.24352	0.0024	0.0396614	1.45495	2.54489
SLC26A5	-0.24514	0.0024	0.0396614	3.34075	9.2674
ZNF554	-0.25311	0.0024	0.0396614	95.583	101.451
LRFN4	0.24862	0.0025	0.0404773	314.314	430.258
PXN	0.24466	0.0025	0.0404773	2885.59	3190.04
TBRG4	0.2401	0.0025	0.0404773	1142.08	1274.49
FXR1	0.23569	0.0025	0.0404773	1745.02	1937.95
SMC2	0.23397	0.0025	0.0404773	481.443	572.67
HMGA2	0.2336	0.0025	0.0404773	16.6736	350.896
NCL	0.23	0.0025	0.0404773	11122.2	11762.6
STK24	0.22926	0.0025	0.0404773	2855.72	3195.86
RAD54B	0.2291	0.0025	0.0404773	98.741	120.595
FRMD6	0.22901	0.0025	0.0404773	414.904	604.662
TMED7-TICAM2	0.20855	0.0025	0.0404773	97.6741	124.851
TRDMT1	-0.221	0.0025	0.0404773	115.592	133.737
CC2D2B	-0.22241	0.0025	0.0404773	3.3882	4.25425
CCDC88C	-0.2264	0.0025	0.0404773	1092.13	1221.64
GGT6	-0.2291	0.0025	0.0404773	139.905	300.546
CLEC10A	-0.23165	0.0025	0.0404773	124.663	182.944
TNFSF13	-0.2324	0.0025	0.0404773	1342.53	1490.37
CHKA	-0.2326	0.0025	0.0404773	702.134	836.523
NLRC3	-0.23449	0.0025	0.0404773	138.219	192.105
GDPD1	-0.23676	0.0025	0.0404773	71.4768	86.447
HDAC5	-0.24975	0.0025	0.0404773	1272.06	1311.03
RAB35	0.23994	0.0026	0.0411442	1133.08	1163.45
B3GNT3	0.2379	0.0026	0.0411442	785.672	1012.96
GRWD1	0.23361	0.0026	0.0411442	753.505	794.883
LY6K	0.23336	0.0026	0.0411442	92.3114	391.856
CDH24	0.232	0.0026	0.0411442	209.391	273.789
GARS	0.23108	0.0026	0.0411442	2485.44	2811.52
ZNF697	0.23084	0.0026	0.0411442	146.994	171.183
CDCA8	0.2288	0.0026	0.0411442	341.644	435.72
SP6	0.22569	0.0026	0.0411442	67.8787	140.835
C19orf33	0.22394	0.0026	0.0411442	1071.14	1610.2
EREG	0.22352	0.0026	0.0411442	38.5292	676.97
SMG1P2	-0.21887	0.0026	0.0411442	100.505	114.27
RFTN1	-0.2199	0.0026	0.0411442	1200.29	1509.75
MERTK	-0.22274	0.0026	0.0411442	363.205	410.65
IFT172	-0.22401	0.0026	0.0411442	430.166	498.021
NFIX	-0.2296	0.0026	0.0411442	1244.86	1692.42
ISCU	-0.2311	0.0026	0.0411442	1416.74	1493.02
GMPR	-0.23286	0.0026	0.0411442	158.36	203.513
DMD	-0.23447	0.0026	0.0411442	227.297	317.365
KLRG2	-0.23447	0.0026	0.0411442	13.9303	31.9141
FBXO44	-0.23566	0.0026	0.0411442	397.126	438.167
BEST4	-0.23659	0.0026	0.0411442	13.04	21.8284
MEP1A	-0.23661	0.0026	0.0411442	3.6153	15.1544
LHFPL3	-0.25411	0.0026	0.0411442	5.5244	25.1301
FAM83B	0.24383	0.0027	0.0420139	9.7868	43.8009
SERPINB7	0.24237	0.0027	0.0420139	1.9517	35.1076
CSNK1E	0.24065	0.0027	0.0420139	2014.08	2245.63
DSG3	0.2399	0.0027	0.0420139	1.12095	62.1194
S100P	0.23652	0.0027	0.0420139	1192.67	5381.78
P4HA1	0.23172	0.0027	0.0420139	1938.02	2355.65
COPS8	0.23088	0.0027	0.0420139	976.11	1047.59
PDLIM7	0.22944	0.0027	0.0420139	974.943	1171.96
ACTN1	0.22829	0.0027	0.0420139	3668.8	4265.81
PLSCR1	0.21516	0.0027	0.0420139	1339.23	1533.71
SENP7	-0.22514	0.0027	0.0420139	342.619	360.358
LOC541473	-0.22625	0.0027	0.0420139	5.05055	7.91368
NSUN4	-0.2264	0.0027	0.0420139	558.201	602.486
ATP1B2	-0.22642	0.0027	0.0420139	33.5477	47.1288
STAR	-0.22731	0.0027	0.0420139	4.53665	9.1742
TMEM35	-0.23633	0.0027	0.0420139	16.2795	46.2431
P2RY12	-0.237	0.0027	0.0420139	16.1606	26.6272
LOC100270804	-0.23821	0.0027	0.0420139	16.7606	21.1367
CALM3	0.228	0.0028	0.0430907	4364.12	4673.04
DSC2	0.22798	0.0028	0.0430907	837.452	1111.2
CCT2	0.21572	0.0028	0.0430907	2582.46	3631.15
KCNJ11	-0.224	0.0028	0.0430907	90.0584	155.109
SMA4	-0.22829	0.0028	0.0430907	36.6322	44.7885
ECHDC2	-0.23275	0.0028	0.0430907	708.942	823.878
CAMTA2	-0.23318	0.0028	0.0430907	993.958	1050.59
TAPT1	-0.2348	0.0028	0.0430907	688.983	782.709
MYCL	-0.23533	0.0028	0.0430907	217.732	397.7
PLPPR1	-0.23857	0.0028	0.0430907	43.6633	123.942
PLEKHD1	-0.24156	0.0028	0.0430907	1.381	5.5974
UMODL1	-0.24887	0.0028	0.0430907	19.8779	148.351
GRB10	0.23994	0.0029	0.0439449	1044.66	1253.03
PGAM4	0.23552	0.0029	0.0439449	60.9999	69.7981
NEDD4	0.23156	0.0029	0.0439449	283.688	326.83
VGF	0.2291	0.0029	0.0439449	7.0944	146.808
FURIN	0.22505	0.0029	0.0439449	4596.85	8734.5
NMI	0.22304	0.0029	0.0439449	582.466	642.491
GSG2	0.2213	0.0029	0.0439449	49.0447	63.6455
ADGRF4	0.2153	0.0029	0.0439449	48.6268	124.155
ACAP1	-0.22385	0.0029	0.0439449	227.444	312.586
LIMD1	-0.2239	0.0029	0.0439449	1282.56	1474.89
ICAM3	-0.22439	0.0029	0.0439449	528.711	611.997
GPRASP1	-0.23356	0.0029	0.0439449	101.515	134.893
SYTL3	-0.23485	0.0029	0.0439449	361.76	421.768
KCTD7	-0.23747	0.0029	0.0439449	353.126	373.571
CD164L2	-0.2378	0.0029	0.0439449	41.5125	75.367
C1orf127	-0.2381	0.0029	0.0439449	11.1135	23.3965
PIK3IP1	-0.2393	0.0029	0.0439449	1035.33	1152.22
TUBA1C	0.2304	0.003	0.0446939	5267.14	6112.2
TTK	0.2225	0.003	0.0446939	143.489	215.647
NUF2	0.2205	0.003	0.0446939	195.038	269.514
EIF5A	0.22003	0.003	0.0446939	6144.6	7018.03
MBTPS2	0.21983	0.003	0.0446939	549.363	597.371
TMPO	0.2195	0.003	0.0446939	1486.44	1778.6
ESPL1	0.2184	0.003	0.0446939	212.08	306.961
SLFNL1	-0.21808	0.003	0.0446939	18.4271	37.4091
AKR1A1	-0.2191	0.003	0.0446939	2537.92	2823.11
ARHGAP25	-0.2191	0.003	0.0446939	362.946	422.698
KLC4	-0.2261	0.003	0.0446939	627.473	687.874
CRBN	-0.2288	0.003	0.0446939	456.44	509.164
M1AP	-0.22978	0.003	0.0446939	7.8465	16.9007
NISCH	-0.22994	0.003	0.0446939	1577.36	1690.83
FHIT	-0.23098	0.003	0.0446939	34.2629	40.0994
CD1B	-0.23334	0.003	0.0446939	9.0493	23.2936
C8B	-0.23422	0.003	0.0446939	4.4268	52.1961
SLC27A1	-0.23724	0.003	0.0446939	583.745	660.987
PTPRQ	-0.2496	0.003	0.0446939	1.75205	9.98627
UCHL5	0.22804	0.0031	0.0455771	594.032	636.432
CAMSAP2	0.22658	0.0031	0.0455771	1171.75	1240.08
MRPL19	0.2199	0.0031	0.0455771	1145.13	1199.32
KCNQ1	-0.2172	0.0031	0.0455771	546.086	795.083
IRF4	-0.2184	0.0031	0.0455771	190.129	328.263
CCR4	-0.22231	0.0031	0.0455771	37.2111	54.936
CD22	-0.22429	0.0031	0.0455771	121.803	199.114
SPIB	-0.22429	0.0031	0.0455771	41.0599	92.0036
KHDRBS2	-0.22526	0.0031	0.0455771	7.11315	21.2873
SYNE1	-0.2261	0.0031	0.0455771	1545.54	1914.4
RASSF5	-0.2284	0.0031	0.0455771	967.809	1044.54
AQP4	-0.2288	0.0031	0.0455771	872.928	1902.39
PAPLN	-0.23708	0.0031	0.0455771	476.569	581.017
COL21A1	-0.2389	0.0031	0.0455771	115.258	218.846
CLNK	-0.24523	0.0031	0.0455771	1.79665	3.34314
UBE2M	0.2352	0.0032	0.0465581	1008.38	1127.94
TRIM29	0.23341	0.0032	0.0465581	119.745	870.738
GOLM1	0.2204	0.0032	0.0465581	5481.73	6677.46
NUP37	0.22026	0.0032	0.0465581	337.088	396.388
HCN2	0.21898	0.0032	0.0465581	11.2646	32.6677
TROAP	0.2158	0.0032	0.0465581	190.593	288.446
TMEM110	-0.21931	0.0032	0.0465581	185.21	191.308
CYFIP2	-0.2248	0.0032	0.0465581	914.537	1044.56
GPX3	-0.22524	0.0032	0.0465581	3030.47	4730.67
MFAP4	-0.2295	0.0032	0.0465581	1310.61	2002.22
NRXN3	-0.23463	0.0032	0.0465581	89.7498	153.498
KCNK5	-0.23508	0.0032	0.0465581	1071.74	1454.9
TICAM1	0.23558	0.0033	0.0470348	550.359	595.457
GPR153	0.23158	0.0033	0.0470348	416.61	548.095
ATIC	0.22963	0.0033	0.0470348	1986.35	2123.85
MARVELD1	0.22663	0.0033	0.0470348	935.506	1061.85
PANX1	0.22134	0.0033	0.0470348	503.934	550.111
FUCA2	0.21476	0.0033	0.0470348	1529.75	1714.11
CDC45	0.2081	0.0033	0.0470348	147.708	214.499
LY6G5C	-0.20892	0.0033	0.0470348	33.0625	37.5176
ABCA8	-0.2141	0.0033	0.0470348	72.6676	158.221
LZTFL1	-0.21723	0.0033	0.0470348	440.216	483.494
MCOLN2	-0.21855	0.0033	0.0470348	75.2623	98.3189
SNX20	-0.22	0.0033	0.0470348	85.5371	105.683
EPB41	-0.22251	0.0033	0.0470348	1428.6	1519.16
ZNF791	-0.2242	0.0033	0.0470348	184.045	196.097
SLC11A2	-0.226	0.0033	0.0470348	1669.41	1868.36
RSPO1	-0.22655	0.0033	0.0470348	6.12675	16.8958
GPLD1	-0.22718	0.0033	0.0470348	15.8812	24.7637
THYN1	-0.2287	0.0033	0.0470348	645.589	734.433
TSLP	-0.22881	0.0033	0.0470348	7.3247	13.8137
IGSF10	-0.22922	0.0033	0.0470348	78.4125	161.335
SFTA1P	-0.2296	0.0033	0.0470348	131.96	349.576
LRRC36	-0.23528	0.0033	0.0470348	19.168	68.173
RPS6KA5	-0.2413	0.0033	0.0470348	106.562	127.623
LHFPL3-AS2	-0.2421	0.0033	0.0470348	16.8884	63.7506
DNAAF5	0.2391	0.0034	0.0480118	916.287	1015.4
ORC1	0.2277	0.0034	0.0480118	111.981	154.346
MTFR2	0.2162	0.0034	0.0480118	60.5352	82.1282
ALG3	0.21268	0.0034	0.0480118	1068.31	1206.79
KIAA0226L	-0.20566	0.0034	0.0480118	73.7373	92.7405
KBTBD8	-0.20675	0.0034	0.0480118	61.0376	71.9858
SCGB1A1	-0.22427	0.0034	0.0480118	230.09	3560.99
EZH1	-0.22579	0.0034	0.0480118	665.705	690.594
TYRP1	-0.23268	0.0034	0.0480118	19.3343	50.626
FAM221B	-0.23342	0.0034	0.0480118	2.0187	4.94432
ZNF541	-0.2357	0.0034	0.0480118	8.2124	19.3854
TUBA1B	0.2247	0.0035	0.0488487	16174.2	18344.1
CH25H	-0.216	0.0035	0.0488487	151.845	286.103
CXCR5	-0.21792	0.0035	0.0488487	32.8548	66.2478
CYP2U1	-0.21816	0.0035	0.0488487	190.336	212.693
TBX4	-0.21988	0.0035	0.0488487	144.167	204.954
NPIPA1	-0.2207	0.0035	0.0488487	518.791	595.528
LCA5	-0.22159	0.0035	0.0488487	157.412	196.819
TLR7	-0.2228	0.0035	0.0488487	114.752	148.359
OGT	-0.22321	0.0035	0.0488487	3156.47	3683.98
ACSS3	-0.22388	0.0035	0.0488487	89.9071	157.354
C7	-0.2271	0.0035	0.0488487	1018.57	1940.13
KLHL35	-0.22728	0.0035	0.0488487	58.6454	107.751
CRHBP	-0.2294	0.0035	0.0488487	2.527	3.8041
ZNF662	-0.24327	0.0035	0.0488487	72.3399	109.318
SAPCD2	0.2293	0.0036	0.0496256	353.671	455.772
INCENP	0.2248	0.0036	0.0496256	397.715	480.734
UBE2T	0.2211	0.0036	0.0496256	311.497	400.702
IGLON5	0.2181	0.0036	0.0496256	6.3878	15.1639
CCNE1	0.2136	0.0036	0.0496256	105.971	193.836
CTSZ	-0.20843	0.0036	0.0496256	7773.98	8330.68
PGC	-0.21661	0.0036	0.0496256	474.418	33733.1
ANKRD44	-0.2181	0.0036	0.0496256	108.605	131.156
GAPT	-0.21847	0.0036	0.0496256	40.3663	54.1102
KL	-0.21964	0.0036	0.0496256	37.6427	86.3423
CCDC66	-0.22039	0.0036	0.0496256	181.337	196.958
IZUMO4	-0.2231	0.0036	0.0496256	29.7853	47.1943
RNF175	-0.22497	0.0036	0.0496256	11.2402	17.2789
DNASE2B	-0.22763	0.0036	0.0496256	5.23275	12.3679
PNMA3	-0.23546	0.0036	0.0496256	14.5863	57.0987
UPK1B	0.22919	0.0037	0.0504655	1.1967	288.578
HNRNPA2B1	0.22225	0.0037	0.0504655	12935.1	13609.4
RAC1	0.22045	0.0037	0.0504655	6412.08	7108.51
FAM111B	0.22035	0.0037	0.0504655	191.044	264.613
PPAT	0.2158	0.0037	0.0504655	365.514	433.209
SPC24	0.2157	0.0037	0.0504655	15.2575	23.7687
HNRNPF	0.21274	0.0037	0.0504655	4834.92	5057.98
SEPT2	0.20698	0.0037	0.0504655	8656.95	9132.07
PLCG2	-0.21666	0.0037	0.0504655	427.286	496.22
KIT	-0.21917	0.0037	0.0504655	704.694	1623.78
MFNG	-0.2204	0.0037	0.0504655	291.553	345.223
TNIK	-0.2274	0.0037	0.0504655	255.963	373.012
PUS10	-0.2301	0.0037	0.0504655	190.514	207.082
CHCHD3	0.2337	0.0038	0.051329	748.166	826.36
ZWINT	0.21193	0.0038	0.051329	544.699	666.735
DOCK4	-0.20976	0.0038	0.051329	498.521	559.136
NPRL2	-0.21443	0.0038	0.051329	358.672	385.651
EPG5	-0.21466	0.0038	0.051329	782.629	840.701
MAP4K1	-0.21587	0.0038	0.051329	190.785	252.481
TPSAB1	-0.21695	0.0038	0.051329	390.846	591.116
ZNF248	-0.217	0.0038	0.051329	273.966	289.727
CAMP	-0.21826	0.0038	0.051329	3.23155	10.9731
FAM214A	-0.22217	0.0038	0.051329	788.111	846.832
GNA14	-0.22234	0.0038	0.051329	237.87	276.283
MIR99AHG	-0.22643	0.0038	0.051329	9.26825	13.7474
KRT86	0.2223	0.0039	0.0522594	28.3838	69.4876
PRR15	0.20692	0.0039	0.0522594	67.8794	200.229
LYRM9	-0.2088	0.0039	0.0522594	158.137	177.859
TESPA1	-0.21734	0.0039	0.0522594	38.9776	54.0252
WFDC2	-0.22339	0.0039	0.0522594	5719.13	8359.02
ATF7IP2	-0.2234	0.0039	0.0522594	119.919	136.265
ZNF671	-0.22627	0.0039	0.0522594	128.089	133.217
GPC4	-0.2286	0.0039	0.0522594	2011.21	2588.35
ZNF442	-0.2301	0.0039	0.0522594	21.0069	23.1662
COL19A1	-0.23908	0.0039	0.0522594	1.8348	4.65042
KRT83	0.2402	0.004	0.0526745	1.42415	16.4791
TRIP10	0.22465	0.004	0.0526745	1101.74	1202.58
EIF2S3	0.22384	0.004	0.0526745	4497.69	4987.09
DNAJC9	0.22178	0.004	0.0526745	659.353	741.327
C19orf48	0.2214	0.004	0.0526745	776.299	954.995
DUT	0.21723	0.004	0.0526745	797.247	857.655
ST3GAL4	0.2153	0.004	0.0526745	557.796	764.631
CENPI	0.2127	0.004	0.0526745	44.3051	61.3667
LOX	0.20858	0.004	0.0526745	520.201	790.818
FAM21C	-0.21035	0.004	0.0526745	1228.73	1261.74
GCSAML	-0.2131	0.004	0.0526745	4.84365	10.0485
SIDT2	-0.21354	0.004	0.0526745	1112.26	1177.87
C5orf38	-0.21442	0.004	0.0526745	47.1615	99.1307
AMPD1	-0.21735	0.004	0.0526745	7.0625	20.2763
HDC	-0.21744	0.004	0.0526745	34.1713	63.2429
SEC14L4	-0.21934	0.004	0.0526745	46.2974	77.2545
ZNF781	-0.21986	0.004	0.0526745	11.5416	14.7021
SULT1A1	-0.22005	0.004	0.0526745	489.942	631.829
HPCAL4	-0.22085	0.004	0.0526745	13.3849	58.9479
ZNF394	-0.22168	0.004	0.0526745	423.863	444.056
GADD45G	-0.22212	0.004	0.0526745	273.994	419.619
SLC2A4	-0.23217	0.004	0.0526745	9.6981	16.0277
CMIP	0.23293	0.0041	0.0528312	1735.77	1930.64
TCP1	0.22705	0.0041	0.0528312	2750.67	3055.37
BIRC3	0.22531	0.0041	0.0528312	931.68	1365.23
KRT8P41	0.22388	0.0041	0.0528312	3.6093	4.52911
INTS8	0.2228	0.0041	0.0528312	813.124	917.478
TMEM65	0.22194	0.0041	0.0528312	492.527	603.607
FKBP3	0.2177	0.0041	0.0528312	1162.6	1346.41
CAND1	0.21376	0.0041	0.0528312	2372.77	2758.04
GPRIN1	0.21304	0.0041	0.0528312	180.64	242.714
CCL14	-0.21131	0.0041	0.0528312	127.594	219.054
ZNF674-AS1	-0.21472	0.0041	0.0528312	60.8175	70.9141
ARHGAP44	-0.21561	0.0041	0.0528312	408.816	477.423
SLC22A23	-0.21684	0.0041	0.0528312	1194.71	1585.05
ZNF141	-0.21715	0.0041	0.0528312	71.4431	77.517
ZNF675	-0.21734	0.0041	0.0528312	148.025	175.75
DCANP1	-0.21762	0.0041	0.0528312	19.6877	30.6133
ITPKB	-0.22018	0.0041	0.0528312	956.093	1092.94
KLHDC7A	-0.2202	0.0041	0.0528312	191.472	272.759
LINC00938	-0.22089	0.0041	0.0528312	134.522	147.031
SFTPA1	-0.2219	0.0041	0.0528312	14650.4	42986.7
GSTM2	-0.22399	0.0041	0.0528312	388.059	477.738
EPM2AIP1	-0.2242	0.0041	0.0528312	703.039	733.113
ATP6V1G2	-0.22612	0.0041	0.0528312	9.8659	13.5031
CAMK1D	-0.2264	0.0041	0.0528312	490.568	661.108
NMUR1	-0.2274	0.0041	0.0528312	15.5634	22.6964
PYHIN1	-0.22757	0.0041	0.0528312	35.2555	51.8814
BCAM	-0.23003	0.0041	0.0528312	5165.17	6886.93
ZNF844	-0.2326	0.0041	0.0528312	97.6114	109.389
KCMF1	0.23151	0.0042	0.0535038	1218.27	1318.84
SPATA5	0.22352	0.0042	0.0535038	165.425	189.377
SLC6A17	0.21839	0.0042	0.0535038	6.23195	26.5266
NID2	0.21287	0.0042	0.0535038	327.993	454.793
KIFC1	0.2114	0.0042	0.0535038	418.208	543.042
CD300LF	-0.20825	0.0042	0.0535038	134.084	190.753
CASP10	-0.2135	0.0042	0.0535038	737.025	797.934
IRF8	-0.2171	0.0042	0.0535038	442.221	548.365
C1orf210	-0.21944	0.0042	0.0535038	433.909	508.681
MGP	-0.2197	0.0042	0.0535038	3146.56	4304.22
MIR4697HG	-0.22164	0.0042	0.0535038	72.2703	181.864
CXCR6	-0.2219	0.0042	0.0535038	133.757	192.248
CCR7	-0.22295	0.0042	0.0535038	123.749	182.521
PSTPIP2	-0.22429	0.0042	0.0535038	270.553	316.348
ZNF211	-0.22671	0.0042	0.0535038	208.913	232.204
OLA1	0.22238	0.0043	0.0541613	1550.42	1696.43
TWF1	0.21792	0.0043	0.0541613	2014.1	2257.39
TTLL12	0.2154	0.0043	0.0541613	1088.99	1273.26
ATP11B	0.21496	0.0043	0.0541613	1196.75	1332.2
KLHL6	-0.20775	0.0043	0.0541613	290.893	394.212
CASC3	-0.21321	0.0043	0.0541613	2023.95	2149.4
RUFY3	-0.2136	0.0043	0.0541613	742.436	821.815
SMARCD3	-0.21622	0.0043	0.0541613	416.628	514.001
RILPL2	-0.2172	0.0043	0.0541613	419.072	465.31
RBSN	-0.2173	0.0043	0.0541613	718.129	793.929
TANGO2	-0.21766	0.0043	0.0541613	510.69	556.012
MON1A	-0.22144	0.0043	0.0541613	203.737	216.082
GFRA1	-0.2246	0.0043	0.0541613	49.1656	115.462
CPT2	-0.23066	0.0043	0.0541613	724.854	787.191
OR52N4	-0.24663	0.0043	0.0541613	1.2395	2.26806
FARSB	0.22825	0.0044	0.054723	901.327	973.842
NUP50	0.22368	0.0044	0.054723	1163.58	1227.78
YES1	0.221	0.0044	0.054723	1357.01	1494.07
FRRS1	0.21887	0.0044	0.054723	65.0193	90.455
TPM3	0.21631	0.0044	0.054723	9791.97	10377.4
GNAI3	0.21533	0.0044	0.054723	1990.15	2071.06
IMPAD1	0.21178	0.0044	0.054723	2453.17	2703.36
HLA-DQB1	-0.20814	0.0044	0.054723	4302.79	6303.27
ARHGAP9	-0.21117	0.0044	0.054723	253.345	323.489
TTC23L	-0.21445	0.0044	0.054723	6.2646	9.84746
AK9	-0.21551	0.0044	0.054723	100.638	120.452
SLC43A2	-0.21589	0.0044	0.054723	976.044	1068.48
PBXIP1	-0.219	0.0044	0.054723	4305.71	4883.16
LINC00526	-0.2206	0.0044	0.054723	48.1852	55.9311
GSTM5	-0.22263	0.0044	0.054723	45.7642	65.6517
ABI3BP	-0.2269	0.0044	0.054723	377.051	536.154
FLJ10038	-0.22924	0.0044	0.054723	172.913	185.947
JAG1	0.22223	0.0045	0.0553922	784.135	1132.4
RPEL1	0.21552	0.0045	0.0553922	33.5336	37.0175
PLEKHG3	0.21528	0.0045	0.0553922	597.594	691.831
PPIA	0.21	0.0045	0.0553922	4807.03	5340.47
CD160	-0.20863	0.0045	0.0553922	11.9492	14.451
ARHGAP30	-0.2116	0.0045	0.0553922	745.358	869.517
ADCK3	-0.21797	0.0045	0.0553922	807.06	984.793
C1orf101	-0.21864	0.0045	0.0553922	7.0432	10.5421
FLJ37453	-0.21927	0.0045	0.0553922	69.5131	84.6029
LRRC56	-0.2266	0.0045	0.0553922	108.384	145.881
ICA1L	-0.22752	0.0045	0.0553922	66.9138	85.3112
KCNAB1	-0.2282	0.0045	0.0553922	37.7784	45.0728
MRPL42P5	-0.2352	0.0045	0.0553922	6.78515	8.50692
VWA2	-0.2356	0.0045	0.0553922	333.219	412.13
KPNA4	0.22956	0.0046	0.0556441	1520.4	1691.94
RAN	0.21863	0.0046	0.0556441	4132.6	4836.61
ACTR2	0.2146	0.0046	0.0556441	6881.63	7019.42
PPID	0.2134	0.0046	0.0556441	572.154	607.844
PPP1R13L	0.21327	0.0046	0.0556441	806.223	936.953
KCNJ14	0.2113	0.0046	0.0556441	24.6935	32.1264
MYO19	0.1996	0.0046	0.0556441	883.072	980.621
PIK3CD	-0.20663	0.0046	0.0556441	603.642	683.351
HVCN1	-0.20777	0.0046	0.0556441	192.458	221.974
CD37	-0.20843	0.0046	0.0556441	628.563	763.926
CCDC157	-0.21204	0.0046	0.0556441	35.9871	50.6261
LOC100130093	-0.21229	0.0046	0.0556441	75.0643	87.2567
FAM219B	-0.2127	0.0046	0.0556441	847.871	889.135
TNFRSF13C	-0.21371	0.0046	0.0556441	9.02945	17.0322
SEPT4	-0.215	0.0046	0.0556441	152.243	180.894
FNIP2	-0.2159	0.0046	0.0556441	829.223	1011.71
TTC19	-0.21678	0.0046	0.0556441	870.922	966.44
GPR108	-0.21923	0.0046	0.0556441	1289.82	1326.66
MTMR8	-0.22143	0.0046	0.0556441	10.0547	11.6235
PSMD5-AS1	-0.2233	0.0046	0.0556441	458.597	499.631
C1orf186	-0.2242	0.0046	0.0556441	14.5619	26.6446
PTGDR	-0.22755	0.0046	0.0556441	9.74165	14.327
HMHA1	-0.23156	0.0046	0.0556441	1290.07	1461.86
C9orf173	-0.23362	0.0046	0.0556441	3.24245	11.6243
TRIM7	0.22502	0.0047	0.0561658	20.0373	55.6193
DARS	0.22035	0.0047	0.0561658	1866.8	1996
NPAS1	0.21846	0.0047	0.0561658	12.0485	18.73
PSMC4	0.2148	0.0047	0.0561658	1797.59	2037.44
BCAN	0.21471	0.0047	0.0561658	9.2741	30.1739
POC1A	0.2095	0.0047	0.0561658	174.755	203.264
CEACAM21	-0.20593	0.0047	0.0561658	31.9758	43.7207
PRICKLE2	-0.2081	0.0047	0.0561658	377.034	417.203
AK1	-0.21167	0.0047	0.0561658	1117.32	1493.74
CD6	-0.21353	0.0047	0.0561658	234.796	318.877
PHACTR1	-0.2154	0.0047	0.0561658	40.7939	65.3095
STK17B	-0.21558	0.0047	0.0561658	1763.58	1930.9
ABHD14A	-0.21563	0.0047	0.0561658	334.536	395.753
SS18L1	-0.21821	0.0047	0.0561658	431.98	511.344
ZNF345	-0.22207	0.0047	0.0561658	77.1218	85.313
PTCH1	-0.22227	0.0047	0.0561658	262.799	323.945
IGSF9B	-0.22396	0.0047	0.0561658	24.1647	58.3419
UBE2E3	0.22295	0.0048	0.056715	957.585	1047.32
MCM6	0.21581	0.0048	0.056715	1076.51	1212.02
RANGAP1	0.2156	0.0048	0.056715	1985.99	2176.4
FIBCD1	0.21185	0.0048	0.056715	18.3672	64.6765
CLSPN	0.20845	0.0048	0.056715	96.8905	142.746
RCCD1	0.20833	0.0048	0.056715	204.59	240.245
ARHGEF39	0.2057	0.0048	0.056715	139.606	173.252
SLF1	0.20232	0.0048	0.056715	157.191	205.829
LDHD	-0.20506	0.0048	0.056715	147.405	228.482
ATP6V1B2	-0.20891	0.0048	0.056715	2361.7	2479.45
CTSG	-0.2112	0.0048	0.056715	11.6185	28.294
NCKAP5	-0.21795	0.0048	0.056715	42.3582	105.288
CRB2	-0.21878	0.0048	0.056715	3.4462	11.4734
CWC25	-0.21889	0.0048	0.056715	419.567	444.386
TTLL10	-0.21937	0.0048	0.056715	5.6243	26.0028
DHX40	-0.22959	0.0048	0.056715	1448.18	1556.58
YARS2	0.22933	0.0049	0.0572519	335.103	381.972
SQRDL	0.22885	0.0049	0.0572519	1919.11	2246.94
SDCBP2	0.22231	0.0049	0.0572519	225.258	547.505
CCT7	0.21722	0.0049	0.0572519	4439.25	4742.72
TNFRSF6B	0.21675	0.0049	0.0572519	97.6653	289.685
BLOC1S4	0.21532	0.0049	0.0572519	348.758	398.841
KNOP1	0.20939	0.0049	0.0572519	362.08	393.051
ENPP1	0.20866	0.0049	0.0572519	76.2239	146.396
ELMO1	-0.2047	0.0049	0.0572519	368.312	483.522
PTPRC	-0.2099	0.0049	0.0572519	1309.45	1691
RAB39B	-0.21215	0.0049	0.0572519	24.7672	40.8319
HSD17B6	-0.2143	0.0049	0.0572519	179.473	518.151
OSBPL2	-0.21836	0.0049	0.0572519	1242.16	1420.89
TUBA3FP	-0.21991	0.0049	0.0572519	3.5859	7.35218
SAMD3	-0.22025	0.0049	0.0572519	23.8777	35.1252
C20orf194	-0.22044	0.0049	0.0572519	405.695	440.636
GINS2	0.2161	0.005	0.0579765	186.663	256.419
SNX7	0.21178	0.005	0.0579765	387.299	428.763
DNASE2	-0.20898	0.005	0.0579765	1661.77	1739.9
RCSD1	-0.2101	0.005	0.0579765	339.044	394.97
MAU2	-0.21319	0.005	0.0579765	1104.26	1148.57
CD83	-0.21387	0.005	0.0579765	526.759	604.289
TBC1D10C	-0.2144	0.005	0.0579765	160.43	223.523
KLB	-0.2146	0.005	0.0579765	16.5114	94.6635
ITIH4	-0.21509	0.005	0.0579765	66.8647	155.776
LAX1	-0.2159	0.005	0.0579765	79.2168	133.128
BTLA	-0.2205	0.005	0.0579765	24.2084	35.9453
TUBA4A	0.22352	0.0051	0.0585297	1776.22	2187.47
DCUN1D1	0.22108	0.0051	0.0585297	491.341	551.019
NMB	0.21173	0.0051	0.0585297	136.698	217.722
ARHGAP11B	0.20777	0.0051	0.0585297	17.9747	26.3906
RGL2	-0.20339	0.0051	0.0585297	1673.1	1869.54
PECAM1	-0.20566	0.0051	0.0585297	1187.81	1367.06
KDM8	-0.20869	0.0051	0.0585297	79.3371	84.6544
NUGGC	-0.21195	0.0051	0.0585297	23.0028	42.3472
JCHAIN	-0.21346	0.0051	0.0585297	6469.13	12351.4
GPAM	-0.21739	0.0051	0.0585297	344.952	490.421
USP20	-0.2182	0.0051	0.0585297	638.664	662.622
ACTN2	-0.21917	0.0051	0.0585297	4.5255	11.5226
NIPSNAP3B	-0.22135	0.0051	0.0585297	25.0476	28.3119
FMO2	-0.2254	0.0051	0.0585297	500.732	677.362
LMO3	-0.2261	0.0051	0.0585297	1840.95	2482.21
C11orf24	0.2228	0.0052	0.0591518	996.132	1118.54
ZNF574	0.22142	0.0052	0.0591518	475.921	503.29
JOSD1	0.21706	0.0052	0.0591518	1693.66	1869.28
COL22A1	0.20349	0.0052	0.0591518	26.4604	102.75
AURKB	0.1978	0.0052	0.0591518	176.021	272.713
IKZF5	-0.2055	0.0052	0.0591518	447.975	477.156
C20orf96	-0.20624	0.0052	0.0591518	231.225	273.845
REV1	-0.20875	0.0052	0.0591518	714.147	746.234
CYLD	-0.20925	0.0052	0.0591518	1060.61	1120.77
CREBRF	-0.2127	0.0052	0.0591518	299.644	336.683
TRIM22	-0.2232	0.0052	0.0591518	1525.63	1708.7
TMEM236	-0.22437	0.0052	0.0591518	21.8419	34.1565
TMEM132D	-0.2268	0.0052	0.0591518	5.8593	55.4555
RAB10	0.22086	0.0053	0.0598836	3449.5	3845.91
ARL6IP6	0.20611	0.0053	0.0598836	385.199	454.575
EPB41L5	-0.20246	0.0053	0.0598836	627.595	726.8
CORO1A	-0.20497	0.0053	0.0598836	1515.08	1796.49
WDTC1	-0.20994	0.0053	0.0598836	1945.76	1968.38
MEAF6	-0.21035	0.0053	0.0598836	1348.42	1464.49
ERG	-0.21193	0.0053	0.0598836	280.537	336.896
SCN2A	-0.21427	0.0053	0.0598836	4.40835	44.583
PWARSN	-0.2157	0.0053	0.0598836	63.6245	74.4539
CHST5	-0.22959	0.0053	0.0598836	3.1731	8.70318
KRT78	0.22097	0.0054	0.0606462	1.46375	9.01553
ACTG1	0.2207	0.0054	0.0606462	69969.6	75224.7
ANP32B	0.21612	0.0054	0.0606462	2670.15	2836.83
TMEM11	0.20238	0.0054	0.0606462	445.371	485.428
CALCOCO1	-0.21099	0.0054	0.0606462	1416.68	1566.48
SPATA18	-0.2156	0.0054	0.0606462	116.052	260.647
ADRB1	-0.21655	0.0054	0.0606462	31.6049	77.1651
ANKRD6	-0.21719	0.0054	0.0606462	263.982	313.171
FAHD2B	-0.21842	0.0054	0.0606462	151.95	172.946
STIP1	0.2245	0.0055	0.0611556	3490.77	3933.78
PA2G4	0.22006	0.0055	0.0611556	2871.47	3165.76
RBBP7	0.21845	0.0055	0.0611556	2161.81	2318.2
GMFB	0.21346	0.0055	0.0611556	1323.2	1448.82
KIAA1524	0.2099	0.0055	0.0611556	129.091	190.846
NOLC1	0.20897	0.0055	0.0611556	2314.87	2536.78
NT5C3A	0.20778	0.0055	0.0611556	553.637	623.679
MAPK6	0.2072	0.0055	0.0611556	1050.6	1261.12
DMBT1	-0.20155	0.0055	0.0611556	1025.22	4797.7
UPRT	-0.20673	0.0055	0.0611556	229.648	236.968
IP6K2	-0.21236	0.0055	0.0611556	1214.24	1269.88
NEU1	-0.21283	0.0055	0.0611556	2286.73	2767.68
BLNK	-0.22183	0.0055	0.0611556	179.544	205.906
LINC00494	-0.22314	0.0055	0.0611556	3.8525	9.79566
CST5	-0.22694	0.0055	0.0611556	2.89675	8.8958
KRT17	0.22183	0.0056	0.0616147	497.24	2725.64
RAB27B	0.22128	0.0056	0.0616147	104.394	164.481
MPP6	0.22097	0.0056	0.0616147	95.106	118.77
FKBP9	0.21712	0.0056	0.0616147	2991.39	3410.4
SNAI2	0.21012	0.0056	0.0616147	147.443	250.443
SBSN	0.2094	0.0056	0.0616147	2.2005	40.1838
OR51E1	0.20609	0.0056	0.0616147	9.6289	19.4018
MIS18A	0.2039	0.0056	0.0616147	222.581	258.85
SUSD3	-0.20384	0.0056	0.0616147	93.9	110.666
SOD3	-0.20496	0.0056	0.0616147	686.785	878.448
TNRC6C	-0.20547	0.0056	0.0616147	392.95	405.376
NINJ2	-0.20915	0.0056	0.0616147	248.202	343.465
BDH2	-0.21052	0.0056	0.0616147	544.031	620.02
PTK7	-0.21797	0.0056	0.0616147	3630.8	4142.16
ZDHHC15	-0.21925	0.0056	0.0616147	29.5359	52.5847
SLC43A3	-0.21984	0.0056	0.0616147	2357.39	2728.05
EPHA2	0.21886	0.0057	0.0621852	1193.36	1619.6
SPIN4	0.21386	0.0057	0.0621852	188.689	242.001
PPM1G	0.2135	0.0057	0.0621852	2994.75	3139.67
MAGOHB	0.21286	0.0057	0.0621852	261.122	301.373
EPT1	0.20943	0.0057	0.0621852	1023.54	1248.27
GPC6	0.20585	0.0057	0.0621852	227.853	428.923
SIGLEC11	-0.2048	0.0057	0.0621852	15.5294	22.8498
SLC46A2	-0.20916	0.0057	0.0621852	70.8754	218.371
KLK11	-0.21139	0.0057	0.0621852	107.968	777.375
SLC7A8	-0.21259	0.0057	0.0621852	678.227	1121.57
SNORD116-20	-0.21428	0.0057	0.0621852	5.4751	7.68452
DRAM1	-0.21664	0.0057	0.0621852	2222.6	3218.84
RAB11FIP4	-0.2176	0.0057	0.0621852	866.412	955.095
CLDN14	0.22388	0.0058	0.0628271	5.2299	11.0959
G3BP1	0.21688	0.0058	0.0628271	1985.57	2073.63
METTL5	0.2051	0.0058	0.0628271	451.392	511.095
PARPBP	0.2037	0.0058	0.0628271	97.5473	143.092
OTUD6B	0.20262	0.0058	0.0628271	249.01	283.773
PSMA4	0.2007	0.0058	0.0628271	2124.13	2416.09
FRS3	-0.20737	0.0058	0.0628271	141.89	161.478
LINC00261	-0.2083	0.0058	0.0628271	147.585	380.843
FCRL2	-0.2091	0.0058	0.0628271	33.6664	72.0292
GPR174	-0.21454	0.0058	0.0628271	12.6544	19.2961
ROGDI	-0.21877	0.0058	0.0628271	575.677	640.852
CROCCP2	-0.20626	0.0059	0.0636639	352.501	401.525
DNAJC5B	-0.2074	0.0059	0.0636639	31.862	46.1453
PPP4R1L	-0.20783	0.0059	0.0636639	73.2961	89.8235
PIP5KL1	-0.2101	0.0059	0.0636639	76.0343	106.919
CCDC154	-0.213815	0.0059	0.0636639	7.8097	19.5262
CCPG1	-0.2178	0.0059	0.0636639	2357.06	2541.98
ASPH	0.2195	0.006	0.0642884	5990.89	9261.15
FNDC4	0.21871	0.006	0.0642884	154.684	283.291
DIP2B	0.20928	0.006	0.0642884	1116.43	1200.11
COA6	0.19913	0.006	0.0642884	390.593	506.27
FAM122A	-0.2062	0.006	0.0642884	363.812	374.54
RTN1	-0.2066	0.006	0.0642884	107.789	142.131
UBASH3A	-0.21015	0.006	0.0642884	34.4192	51.678
ASAP3	-0.21334	0.006	0.0642884	565.51	653.457
LRRC75A	-0.21354	0.006	0.0642884	68.0692	117.245
MYRIP	-0.2186	0.006	0.0642884	25.101	51.071
LINC00336	-0.2281	0.006	0.0642884	2.1257	3.73964
UBE2MP1	0.21674	0.0061	0.0646585	84.1894	93.8116
EIF2S2	0.21532	0.0061	0.0646585	1828.82	1955.91
STYX	0.21405	0.0061	0.0646585	567.298	606.756
MZT1	0.20685	0.0061	0.0646585	434.045	511.912
TMPO-AS1	0.20451	0.0061	0.0646585	53.0786	71.1516
TAF1A	0.2036	0.0061	0.0646585	101.95	111.891
ZCCHC18	-0.19954	0.0061	0.0646585	8.71145	11.2028
WDR19	-0.2048	0.0061	0.0646585	319.572	349.471
KDM4C	-0.20715	0.0061	0.0646585	444.132	471.662
C16orf86	-0.20806	0.0061	0.0646585	28.9963	34.0333
LOC728392	-0.21146	0.0061	0.0646585	74.891	106.505
C1orf168	-0.21553	0.0061	0.0646585	16.5605	49.0745
SPATA7	-0.2181	0.0061	0.0646585	155.026	165.67
MPND	-0.2185	0.0061	0.0646585	425.302	456.318
RIIAD1	-0.22408	0.0061	0.0646585	2.44585	12.5201
CARNS1	-0.22457	0.0061	0.0646585	42.321	77.58
PTPRVP	-0.22558	0.0061	0.0646585	2.17955	3.88559
SH3GL1	0.2152	0.0062	0.0652652	1659.42	1750.32
MMADHC	0.20837	0.0062	0.0652652	1548.53	1698.57
IL11	0.2082	0.0062	0.0652652	14.3232	34.7709
ATP8B3	0.19934	0.0062	0.0652652	37.8958	100.839
ITPR2	-0.2014	0.0062	0.0652652	833.23	961.223
TAGAP	-0.20349	0.0062	0.0652652	241.157	291.634
ZSCAN30	-0.20862	0.0062	0.0652652	296.834	344.737
TRIM24	-0.20899	0.0062	0.0652652	908.324	1005.5
SMAP2	-0.20996	0.0062	0.0652652	1361.08	1551.8
FXYD1	-0.21421	0.0062	0.0652652	27.577	46.608
ALOX15	-0.2151	0.0062	0.0652652	18.6699	169.977
SERBP1	0.21703	0.0063	0.0657	5411.21	5695.02
B4GALT4	0.2164	0.0063	0.0657	598.336	767.062
MC1R	0.21417	0.0063	0.0657	181.872	231.394
EGLN3	0.2011	0.0063	0.0657	722.093	1504.06
FAM91A1	0.19857	0.0063	0.0657	1380.35	1530.62
GPIHBP1	-0.19606	0.0063	0.0657	35.9156	85.0976
KDM4A	-0.2029	0.0063	0.0657	1170.51	1207.69
ST3GAL6	-0.20427	0.0063	0.0657	100.661	132.347
PTPN6	-0.2066	0.0063	0.0657	1416.82	1511.69
RASAL3	-0.2077	0.0063	0.0657	233.294	302.437
KAT2B	-0.2079	0.0063	0.0657	424.973	461.512
EID2B	-0.21079	0.0063	0.0657	34.2993	39.3359
ZNF2	-0.21196	0.0063	0.0657	111.953	114.318
ZNF738	-0.21462	0.0063	0.0657	160.32	206.769
WDR37	-0.21836	0.0063	0.0657	427.108	442.834
BAIAP2L2	0.219	0.0064	0.0662083	30.0221	120.353
USP14	0.21729	0.0064	0.0662083	1346.74	1472.83
SAE1	0.21427	0.0064	0.0662083	1724.31	1862.61
GPC1	0.21296	0.0064	0.0662083	1079.79	1396.38
SLC35G2	0.21194	0.0064	0.0662083	94.8243	148.226
SLAMF9	0.20781	0.0064	0.0662083	10.0089	22.8454
MTHFD1L	0.20664	0.0064	0.0662083	582.553	633.176
BZW2	0.20163	0.0064	0.0662083	1860.74	2104.79
EPC1	-0.20335	0.0064	0.0662083	377.569	387.732
SIT1	-0.20709	0.0064	0.0662083	62.4045	92.8574
ZSCAN32	-0.21063	0.0064	0.0662083	335.873	345.221
EPHX2	-0.216	0.0064	0.0662083	212.129	263.425
GYLTL1B	-0.2209	0.0064	0.0662083	569.415	727.536
SLC7A5	0.2277	0.0065	0.0667901	1900.05	3062.53
UBE2R2	0.21628	0.0065	0.0667901	1768.76	1862.59
GAR1	0.20872	0.0065	0.0667901	369.648	389.915
CSF2RB	-0.19402	0.0065	0.0667901	438.756	560.43
VPS13D	-0.19801	0.0065	0.0667901	1355.02	1458.75
RASSF2	-0.1987	0.0065	0.0667901	665.935	758.971
NUPR1	-0.20002	0.0065	0.0667901	1404.76	1945.62
PBX4	-0.20199	0.0065	0.0667901	25.313	31.7713
PCP4	-0.20521	0.0065	0.0667901	27.3142	333.74
INPP5A	-0.20643	0.0065	0.0667901	467.082	489.992
C9orf139	-0.2148	0.0065	0.0667901	7.33395	11.574
MRPS35	0.22307	0.0066	0.0672415	1303.69	1543.49
SLCO4A1	0.2169	0.0066	0.0672415	103.407	229.61
WDR4	0.21675	0.0066	0.0672415	178.566	199.506
GLI2	0.2166	0.0066	0.0672415	95.3243	120.203
UBE2H	0.2136	0.0066	0.0672415	1589.38	1729.6
TM9SF3	0.2094	0.0066	0.0672415	5157.83	5570.25
FAF2	0.20201	0.0066	0.0672415	1686.43	1797.69
TCF21	-0.207	0.0066	0.0672415	123.406	219.838
NELL2	-0.20952	0.0066	0.0672415	82.1216	134.26
HSF5	-0.2138	0.0066	0.0672415	1.55465	2.15083
CACNA1D	-0.2157	0.0066	0.0672415	153.498	249.316
UMODL1-AS1	-0.21693	0.0066	0.0672415	4.10395	11.4709
ARVCF	-0.22066	0.0066	0.0672415	314.232	390.959
LCNL1	-0.22995	0.0066	0.0672415	1.42175	3.34133
NCKAP1	0.21229	0.0067	0.0678896	3987.99	4238.02
GALNT3	0.2119	0.0067	0.0678896	1282.55	1534.29
TPBG	0.2014	0.0067	0.0678896	744.131	849.18
ANK2	-0.19934	0.0067	0.0678896	157.919	241.247
DUSP2	-0.20092	0.0067	0.0678896	156.841	209.994
TPPP	-0.20121	0.0067	0.0678896	289.947	462.802
MAP3K1	-0.2071	0.0067	0.0678896	715.801	765.769
TLE2	-0.21187	0.0067	0.0678896	874.088	948.381
IDO2	-0.22131	0.0067	0.0678896	5.9951	10.2425
SCAF1	0.22195	0.0068	0.0684484	1658.84	1726.5
TFG	0.213	0.0068	0.0684484	2377.86	2628.5
PAWR	0.20627	0.0068	0.0684484	277.769	317.373
ALG8	0.20418	0.0068	0.0684484	754.392	847.333
DIO1	-0.19931	0.0068	0.0684484	5.2062	45.3259
RGL1	-0.20005	0.0068	0.0684484	827.829	958.059
ZNF658	-0.20497	0.0068	0.0684484	29.4351	31.8383
JPH4	-0.20574	0.0068	0.0684484	16.621	23.5361
GVINP1	-0.20664	0.0068	0.0684484	109.376	153.515
TNNC1	-0.21012	0.0068	0.0684484	67.8509	130.274
CABLES1	-0.21127	0.0068	0.0684484	582.218	755.879
TOR4A	0.21475	0.0069	0.0690823	897.467	932.672
NAA50	0.207	0.0069	0.0690823	2406.66	2664.63
CARHSP1	0.20518	0.0069	0.0690823	1466.55	1644.73
PKD1L2	0.20489	0.0069	0.0690823	13.2828	53.8047
TAF2	0.20233	0.0069	0.0690823	688.808	763.505
SLAIN1	-0.20179	0.0069	0.0690823	270.413	320.377
SFI1	-0.21141	0.0069	0.0690823	362.102	400.269
GDF15	-0.21392	0.0069	0.0690823	1085.31	1927.76
GUCY1A3	-0.2176	0.0069	0.0690823	916.941	1014.82
TMEM81	0.20829	0.007	0.0697922	52.5219	59.3725
EIF4H	0.20291	0.007	0.0697922	4491	4641.22
TMEM63C	-0.20107	0.007	0.0697922	121.001	262.94
C15orf59	-0.20442	0.007	0.0697922	14.1277	32.9424
RNF125	-0.21242	0.007	0.0697922	177.473	198.742
ING4	-0.21678	0.007	0.0697922	477.554	541.045
RBM38	-0.22162	0.007	0.0697922	773.612	1001.29
SH2D3A	0.2104	0.0071	0.0704962	544.242	601.696
PLAUR	0.20195	0.0071	0.0704962	1492.51	1946.79
AUNIP	0.1974	0.0071	0.0704962	40.496	59.1851
GIMAP8	-0.1993	0.0071	0.0704962	274.517	349.049
MAGEH1	-0.20128	0.0071	0.0704962	401.864	457.138
REV3L	-0.2035	0.0071	0.0704962	493.515	524.604
KCNA3	-0.2047	0.0071	0.0704962	78.8528	124.752
GTF3C6	0.21321	0.0072	0.070819	752.516	835.762
UBE2K	0.21165	0.0072	0.070819	1977.31	2106.81
CENPO	0.2034	0.0072	0.070819	126.114	147.873
GLRX2	0.20339	0.0072	0.070819	123.733	140.276
TRMT10A	0.20309	0.0072	0.070819	142.68	162.977
ITGA5	0.2002	0.0072	0.070819	1756.82	2560.66
GMIP	-0.19032	0.0072	0.070819	629.679	657.042
GMFG	-0.19383	0.0072	0.070819	367.852	454.137
LCN10	-0.1985	0.0072	0.070819	10.9413	29.8558
ASB16	-0.20019	0.0072	0.070819	19.2024	23.611
THSD1	-0.20092	0.0072	0.070819	75.296	92.3445
ZSCAN16	-0.20263	0.0072	0.070819	144.658	161.061
PLD4	-0.20614	0.0072	0.070819	77.0383	111.346
CYP2D6	-0.20786	0.0072	0.070819	23.9067	59.5982
TIMM10B	-0.208	0.0072	0.070819	764.464	802.338
BCAT2	-0.21342	0.0072	0.070819	855.021	944.811
PSME3	0.20161	0.0073	0.071426	2435.56	2570.05
MASTL	0.1995	0.0073	0.071426	302.306	345.765
CCT6P1	-0.19549	0.0073	0.071426	89.9115	99.112
KLHDC9	-0.20084	0.0073	0.071426	97.1822	118.369
ADRBK2	-0.20186	0.0073	0.071426	640.407	732.251
IRAK1BP1	-0.20348	0.0073	0.071426	32.4958	37.4251
DHDH	-0.20596	0.0073	0.071426	26.6018	40.6303
PIGR	-0.20677	0.0073	0.071426	5546.47	20232.8
LRRC10B	-0.21	0.0073	0.071426	45.9083	115.109
C16orf74	0.20937	0.0074	0.0720684	35.3041	83.0268
PSMD14	0.20496	0.0074	0.0720684	1444.99	1610.43
APOBEC3H	-0.2015	0.0074	0.0720684	14.6501	22.6335
TNFRSF19	-0.20213	0.0074	0.0720684	481.259	747.957
ARID4A	-0.2028	0.0074	0.0720684	455.458	497.934
GPR146	-0.20646	0.0074	0.0720684	96.936	120.3
TBCD	-0.2134	0.0074	0.0720684	2095.79	2201.51
ZNF124	-0.21358	0.0074	0.0720684	92.4402	101.578
CISD2	0.19999	0.0075	0.072789	733.725	803.161
GIMAP7	-0.1978	0.0075	0.072789	223.125	285.352
ANKRD29	-0.1979	0.0075	0.072789	118.429	215.788
PRKCZ	-0.201	0.0075	0.072789	858.333	1172.08
GP1BA	-0.20462	0.0075	0.072789	16.8577	26.7926
LINC00426	-0.20624	0.0075	0.072789	13.3651	18.3524
UCA1	0.21469	0.0076	0.07342	5.5802	112.357
APCDD1L	0.20162	0.0076	0.07342	13.5092	42.2223
FADD	0.19574	0.0076	0.07342	652.101	704.62
SNX1	-0.2037	0.0076	0.07342	2195.47	2309.09
GUSBP3	-0.20467	0.0076	0.07342	38.5091	43.6324
CX3CL1	-0.20488	0.0076	0.07342	1456.85	2292.49
STX3	-0.21129	0.0076	0.07342	1083.3	1181.01
CLDN23	-0.21557	0.0076	0.07342	289.375	358.014
PHF14	0.21106	0.0077	0.0737917	804.565	894.103
EIF3J	0.21035	0.0077	0.0737917	1184.64	1287.53
NUMBL	0.2011	0.0077	0.0737917	410.48	479.777
HTATIP2	0.19641	0.0077	0.0737917	1245.12	1486.07
MIF	0.19596	0.0077	0.0737917	5098.36	6559.95
CYSLTR2	-0.19448	0.0077	0.0737917	16.1242	21.5077
IL34	-0.20098	0.0077	0.0737917	56.9173	81.8215
ST8SIA1	-0.20345	0.0077	0.0737917	55.4095	79.0315
DOCK8	-0.2044	0.0077	0.0737917	864.333	1016.35
ZAP70	-0.20586	0.0077	0.0737917	130.866	207.954
RPL23AP64	-0.20909	0.0077	0.0737917	7.25965	8.73036
PGM5P2	-0.21128	0.0077	0.0737917	2.1434	3.46801
CTNND2	-0.2129	0.0077	0.0737917	5.09985	192.694
TPH1	-0.21809	0.0077	0.0737917	1.5331	5.66429
KRT80	0.2078	0.0078	0.074368	1063.93	1439.24
SPATS2L	0.20709	0.0078	0.074368	2622.4	2908.35
UBE2D1	0.20429	0.0078	0.074368	578.154	621.534
ACTN4	0.19934	0.0078	0.074368	9960.03	10842.9
ADGRG5	-0.19923	0.0078	0.074368	56.5979	81.7586
LRRC37B	-0.19997	0.0078	0.074368	126.548	135.479
SLC26A11	-0.20894	0.0078	0.074368	434.443	472.123
CEBPA	-0.2095	0.0078	0.074368	682.966	1041.77
ADH1A	-0.2173	0.0078	0.074368	3.95095	10.3943
TDG	0.20789	0.0079	0.0745174	458.402	545.373
CDK5R1	0.2062	0.0079	0.0745174	103.759	144.304
SRSF9	0.2029	0.0079	0.0745174	2341.77	2536.24
ARL6IP1	0.20199	0.0079	0.0745174	5248.42	5795.13
SAMD13	0.19759	0.0079	0.0745174	24.1547	38.8923
RAD51AP1	0.1963	0.0079	0.0745174	147.578	210.099
KIF18B	0.1927	0.0079	0.0745174	197.788	272.925
CROCCP3	-0.1963	0.0079	0.0745174	57.2927	70.2112
OSCP1	-0.1965	0.0079	0.0745174	160.092	191.971
ADGRE4P	-0.1966	0.0079	0.0745174	10.1359	18.3143
SPATA6L	-0.19731	0.0079	0.0745174	79.5282	107.162
ZBTB4	-0.19837	0.0079	0.0745174	2155.32	2283.87
ZSWIM3	-0.1988	0.0079	0.0745174	125.581	138.897
LDLRAD4	-0.20275	0.0079	0.0745174	278.381	343.33
SH2B1	-0.2035	0.0079	0.0745174	992.873	1068.74
CCDC152	-0.204	0.0079	0.0745174	51.9372	65.5684
KSR1	-0.20593	0.0079	0.0745174	798.956	1106.05
MED26	-0.20666	0.0079	0.0745174	264.277	283.479
RRN3P1	-0.208	0.0079	0.0745174	41.8631	54.2946
ANXA2P2	0.20914	0.008	0.0748301	5619.31	6478.18
IL20RB	0.20124	0.008	0.0748301	28.001	194.363
SNRPE	0.19899	0.008	0.0748301	878.65	966.3
SDK1	-0.19438	0.008	0.0748301	547.225	928.925
TM6SF1	-0.1955	0.008	0.0748301	128.325	143.001
HLA-DPB2	-0.19584	0.008	0.0748301	11.8846	19.5685
GPATCH3	-0.1977	0.008	0.0748301	297.351	307.796
RAP1GAP	-0.2002	0.008	0.0748301	1251.52	2013.67
BBS5	-0.20106	0.008	0.0748301	151.34	157.377
RNF166	-0.20131	0.008	0.0748301	334.022	357.433
ALK	-0.20176	0.008	0.0748301	4.39575	15.1058
SIRT2	-0.20248	0.008	0.0748301	937.117	1016.72
CNR2	-0.20552	0.008	0.0748301	5.3574	11.5963
SLCO4C1	-0.20588	0.008	0.0748301	204.576	402.318
BTN1A1	-0.21113	0.008	0.0748301	1.6307	3.48101
CCDC137	0.2126	0.0081	0.0748893	626.269	688.556
NCBP1	0.206	0.0081	0.0748893	776.879	812.053
MT2A	0.2045	0.0081	0.0748893	1708.19	2815.53
SERPINH1	0.20116	0.0081	0.0748893	5669.39	6448.93
GGH	0.20103	0.0081	0.0748893	377.911	631.503
ATG12	0.2004	0.0081	0.0748893	509.664	553.788
BRI3BP	0.19978	0.0081	0.0748893	109.529	134.821
MTHFD2	0.19942	0.0081	0.0748893	1377.88	1763.05
ADAM12	0.19815	0.0081	0.0748893	364.678	614.017
CALU	0.1963	0.0081	0.0748893	5175.06	6052.01
CBX3	0.19565	0.0081	0.0748893	3965.96	4291.95
HIGD1B	-0.19196	0.0081	0.0748893	27.1713	38.4998
AGO4	-0.19587	0.0081	0.0748893	370.801	391.357
ELMO2	-0.1976	0.0081	0.0748893	1001.42	1028.2
TMEM233	-0.19978	0.0081	0.0748893	9.1924	28.7705
CD69	-0.19992	0.0081	0.0748893	167.711	246.573
ZBTB22	-0.20269	0.0081	0.0748893	577.679	600.038
TMEM173	-0.2027	0.0081	0.0748893	1561.38	1729.68
TRMT10B	-0.20391	0.0081	0.0748893	123.864	130.968
LOC728989	-0.2084	0.0081	0.0748893	3.4476	4.59998
SDHAP3	-0.20981	0.0081	0.0748893	261.051	398.499
ASUN	0.21451	0.0082	0.0753574	454.326	537.979
LRRC8A	0.20782	0.0082	0.0753574	1590.39	1880.74
SATB2	0.2053	0.0082	0.0753574	102.131	143.524
UNG	0.20007	0.0082	0.0753574	774.893	891.58
GINS1	0.19265	0.0082	0.0753574	250.495	328.968
CD101	-0.18876	0.0082	0.0753574	61.4333	81.7082
DLC1	-0.19153	0.0082	0.0753574	1226.14	1698.44
ALAD	-0.19624	0.0082	0.0753574	1052.85	1131.95
YPEL1	-0.20377	0.0082	0.0753574	272.536	309.034
CYP4Z1	-0.21443	0.0082	0.0753574	1.9763	8.5375
TAC4	-0.21786	0.0082	0.0753574	1.20935	28.0652
SNW1	0.2172	0.0083	0.0759853	1299.84	1348.69
CERKL	-0.19288	0.0083	0.0759853	150.261	193.269
TREML2	-0.19558	0.0083	0.0759853	13.354	27.3899
SLC35E2B	-0.19657	0.0083	0.0759853	2031.19	2185.84
ZNF510	-0.2006	0.0083	0.0759853	207.704	219.113
S1PR4	-0.2034	0.0083	0.0759853	111.377	132
LINC00472	-0.20962	0.0083	0.0759853	5.61975	8.67572
COX6B2	0.20404	0.0084	0.0762769	5.02355	17.7508
SLC35F2	0.20281	0.0084	0.0762769	817.649	951.055
CAPZA1	0.19431	0.0084	0.0762769	3536.46	3757.29
C16orf59	0.194	0.0084	0.0762769	107.865	130.658
LLPH	0.1918	0.0084	0.0762769	577.233	647.427
CRY2	-0.19013	0.0084	0.0762769	872.047	1010.11
GUSBP4	-0.19307	0.0084	0.0762769	126.559	155.932
ITGA9	-0.1968	0.0084	0.0762769	230.359	317.311
SNX29P2	-0.19763	0.0084	0.0762769	23.2662	29.9372
TNFRSF10C	-0.19885	0.0084	0.0762769	165.322	207.998
CENPC	-0.2028	0.0084	0.0762769	275.199	288.372
FAM226B	-0.20337	0.0084	0.0762769	5.8156	8.61939
DLEC1	-0.20549	0.0084	0.0762769	30.0377	116.184
PDE6B	-0.2058	0.0084	0.0762769	92.9467	123.346
OR2A4	-0.21513	0.0084	0.0762769	21.2242	28.7445
LTBR	0.20676	0.0085	0.0767698	2529.8	2942.93
AP2S1	0.1963	0.0085	0.0767698	1280.26	1409.31
TOP2A	0.1904	0.0085	0.0767698	2042.68	2647.82
LINC01144	-0.18721	0.0085	0.0767698	16.9029	21.1148
GPR18	-0.19031	0.0085	0.0767698	15.4985	23.5073
ANKDD1A	-0.19785	0.0085	0.0767698	83.8131	93.9276
DCAKD	-0.19931	0.0085	0.0767698	553.592	590.171
TNFSF12	-0.20085	0.0085	0.0767698	610.748	636.089
FCGBP	-0.20303	0.0085	0.0767698	1006.23	2422.67
C16orf96	-0.21188	0.0085	0.0767698	2.3528	5.91062
HN1	0.20423	0.0086	0.0772987	2846.39	3298.28
BRCA2	0.1998	0.0086	0.0772987	105.035	127.494
FANCD2	0.19608	0.0086	0.0772987	268.214	311.37
SMIM15	0.1879	0.0086	0.0772987	1470.12	1533.16
NLRC4	-0.19258	0.0086	0.0772987	67.7579	82.6404
CD27	-0.19435	0.0086	0.0772987	234.655	343.251
SSBP3	-0.2088	0.0086	0.0772987	485.489	542.81
ZNF491	-0.20905	0.0086	0.0772987	26.099	29.066
UTS2	-0.219	0.0086	0.0772987	1.563	7.13331
TNNT1	0.20984	0.0087	0.0778226	123.714	435.707
PTGFRN	0.20683	0.0087	0.0778226	1819.31	2031.74
DDX47	0.20345	0.0087	0.0778226	1026.15	1139.21
SLK	0.20086	0.0087	0.0778226	1708.74	1894.93
SYT2	-0.19555	0.0087	0.0778226	35.1069	147.742
CCDC153	-0.20011	0.0087	0.0778226	20.6566	34.5778
TIFAB	-0.20052	0.0087	0.0778226	12.0814	18.9246
KANK1	-0.20112	0.0087	0.0778226	627.143	713.76
KNDC1	-0.2106	0.0087	0.0778226	114.799	267.741
HNRNPK	0.21372	0.0088	0.0782585	10861	10998.5
GPR1	0.2	0.0088	0.0782585	6.87955	18.917
FAM101A	0.19542	0.0088	0.0782585	55.4778	138.018
TIMELESS	0.19435	0.0088	0.0782585	787.144	991.828
ENTPD7	0.19397	0.0088	0.0782585	436.289	497.263
ASB14	-0.19854	0.0088	0.0782585	8.8203	10.1838
ITK	-0.2008	0.0088	0.0782585	131.695	189.37
FAM159A	-0.20168	0.0088	0.0782585	11.3324	14.9182
DDX24	-0.2018	0.0088	0.0782585	2794.13	2880.03
GPBP1L1	-0.20516	0.0088	0.0782585	2687.9	2800.09
OR13A1	-0.2077	0.0088	0.0782585	1.91955	3.36081
COL7A1	0.1984	0.0089	0.0787723	148.051	475.138
AK4	0.19675	0.0089	0.0787723	193.655	286.116
MRI1	-0.1879	0.0089	0.0787723	365.563	385.49
UBXN11	-0.19287	0.0089	0.0787723	424.076	522.572
AK2	-0.19397	0.0089	0.0787723	2831.01	3223.52
ANGPTL6	-0.19485	0.0089	0.0787723	8.36405	10.618
CDK20	-0.19744	0.0089	0.0787723	129.031	144.972
RGS3	-0.1981	0.0089	0.0787723	1362.75	1419.87
CA3	-0.201	0.0089	0.0787723	27.412	55.0703
PPP2R2C	0.20437	0.009	0.0790738	23.5291	261.387
NPTN	0.19776	0.009	0.0790738	2499.48	2630.59
BRIP1	0.19129	0.009	0.0790738	69.5182	97.5586
RFC4	0.1908	0.009	0.0790738	290.746	383.241
POLQ	0.1897	0.009	0.0790738	83.2823	124.121
PSORS1C1	0.18541	0.009	0.0790738	13.9404	21.7504
CIDEB	-0.18426	0.009	0.0790738	315.695	338.98
PCED1B-AS1	-0.1848	0.009	0.0790738	37.5936	47.6629
CCDC159	-0.19152	0.009	0.0790738	190.039	205.303
DHDDS	-0.19645	0.009	0.0790738	791.811	827.198
TMEM150A	-0.1978	0.009	0.0790738	641.705	751.206
FOLR1	-0.201	0.009	0.0790738	1639.28	3539.36
DPYS	-0.21292	0.009	0.0790738	2.35295	13.3023
CCL3L3	-0.21943	0.009	0.0790738	2.35035	4.12152
TEX40	0.20691	0.0091	0.0793709	1.5262	2.98011
B4GALT6	0.20133	0.0091	0.0793709	69.8128	109.09
TM4SF1	0.1968	0.0091	0.0793709	6547.79	8409.29
RAB21	0.19485	0.0091	0.0793709	903.012	978.616
DLG4	-0.1931	0.0091	0.0793709	175.381	215.843
SZT2	-0.19389	0.0091	0.0793709	1026.71	1068.73
C11orf16	-0.19672	0.0091	0.0793709	9.11465	37.8686
ICAM5	-0.197	0.0091	0.0793709	106.935	182.037
ZNF655	-0.20004	0.0091	0.0793709	1314.24	1391.38
ZCWPW2	-0.20012	0.0091	0.0793709	10.9513	12.6023
FCHSD1	-0.20297	0.0091	0.0793709	356.569	387.748
ADAM33	-0.20842	0.0091	0.0793709	26.7218	51.2497
KRBA1	-0.21156	0.0091	0.0793709	148.906	162.038
KLK12	-0.21781	0.0091	0.0793709	3.2891	755.43
POLD2	0.20186	0.0092	0.0798697	1735.73	1936.04
TRIP13	0.2011	0.0092	0.0798697	341.254	465.334
FANCA	0.1935	0.0092	0.0798697	336.039	413.9
ACKR1	-0.19006	0.0092	0.0798697	171.095	289.994
PVRIG	-0.1907	0.0092	0.0798697	70.8802	90.4739
KMT2E	-0.19287	0.0092	0.0798697	1726.23	1746.42
SEPW1	-0.19894	0.0092	0.0798697	4149.58	4934.65
MYO15A	-0.2066	0.0092	0.0798697	25.0723	36.2899
DUSP22	-0.209	0.0092	0.0798697	923.22	968.563
TMX1	0.20103	0.0093	0.0805297	1218.06	1339.18
HCLS1	-0.18487	0.0093	0.0805297	1178.82	1351.37
ARIH2	-0.192	0.0093	0.0805297	1245.17	1284.21
C18orf8	-0.2007	0.0093	0.0805297	435.485	466.754
RSAD1	-0.20394	0.0093	0.0805297	640.992	678.849
PAK4	0.198	0.0094	0.0812698	1327.97	1485.82
TENM1	-0.18823	0.0094	0.0812698	21.6754	216.077
CD2	-0.1969	0.0094	0.0812698	344.612	462.716
CNNM1	0.19898	0.0095	0.0818814	16.7603	49.4023
NOP2	0.1968	0.0095	0.0818814	816.802	951.707
HSDL1	-0.19744	0.0095	0.0818814	617.94	690.901
MASP2	-0.19975	0.0095	0.0818814	15.2483	18.4939
LDLRAP1	-0.2064	0.0095	0.0818814	828.318	872.585
ITGAD	-0.20861	0.0095	0.0818814	3.7473	8.92146
SULT2B1	0.2139	0.0096	0.0823207	162.807	270.827
TCN1	0.20471	0.0096	0.0823207	21.3598	642.117
KRAS	0.20214	0.0096	0.0823207	1364.47	1709.95
USP5	0.19998	0.0096	0.0823207	1818.28	1984.48
CCL20	0.19372	0.0096	0.0823207	218.846	814.389
CD276	0.19266	0.0096	0.0823207	2193.04	2384.27
TG	-0.19014	0.0096	0.0823207	6.90035	21.0262
IKZF1	-0.19232	0.0096	0.0823207	416.628	525.536
SLC6A4	-0.19713	0.0096	0.0823207	3.83045	50.8596
CARF	-0.20039	0.0096	0.0823207	128.415	141.826
ANXA2	0.20596	0.0097	0.0824656	15664.4	18108.5
CCDC86	0.20181	0.0097	0.0824656	561.083	623.598
PPT2	0.2006	0.0097	0.0824656	218.54	252.16
SLC26A7	0.19854	0.0097	0.0824656	5.1826	11.6607
MZT2A	0.19254	0.0097	0.0824656	441.984	509.352
HOXB7	0.1905	0.0097	0.0824656	145.166	239.483
FANCL	0.18192	0.0097	0.0824656	276.896	319.419
CLEC18A	-0.19328	0.0097	0.0824656	7.4841	14.6973
ZER1	-0.19879	0.0097	0.0824656	1423.9	1464.31
FMO4	-0.20468	0.0097	0.0824656	73.2034	84.5865
HSPA9	0.1956	0.0098	0.0824656	4807.05	5211.52
None	0.192	0.0098	0.0824656	244.803	287.679
CD226	-0.19554	0.0098	0.0824656	28.4368	38.7371
IL12B	-0.19861	0.0098	0.0824656	5.2114	8.18711
GRM6	-0.20427	0.0098	0.0824656	2.396	6.38761
ZNF470	-0.20707	0.0098	0.0824656	132.915	139.477
PLP2	0.19938	0.0099	0.0824656	2588.68	2956.74
GIMAP6	-0.1913	0.0099	0.0824656	398.09	488.618
LTB	-0.19488	0.0099	0.0824656	278.045	402.464
FBXO25	-0.19508	0.0099	0.0824656	391.824	431.195
TRAK2	-0.19516	0.0099	0.0824656	1226.87	1332.39
C1orf21	-0.1985	0.0099	0.0824656	655.411	815.951
DHRS1	-0.20296	0.0099	0.0824656	427.324	465.613
BSDC1	-0.2045	0.0099	0.0824656	1947.36	2013.94
CD207	-0.20615	0.0099	0.0824656	52.4963	274.717
MPV17L	-0.20686	0.0099	0.0824656	23.1719	51.7216
CPSF2	0.21049	0.01	0.0824656	1290.43	1383.1
SLCO1B3	0.20794	0.01	0.0824656	2.86395	128.942
RHOD	0.19943	0.01	0.0824656	439.401	553.504
GFPT2	0.19906	0.01	0.0824656	243.541	361.393
STK26	0.19779	0.01	0.0824656	574.562	681.772
LUZP6	0.19669	0.01	0.0824656	3513.56	3785.19
DPY19L1	0.19665	0.01	0.0824656	1846.53	2366.21
HNRNPAB	0.19376	0.01	0.0824656	2863.22	3101.23
CDK2	0.193	0.01	0.0824656	633.291	739.857
LINC00319	0.19232	0.01	0.0824656	25.6238	65.2741
XRCC6	0.19217	0.01	0.0824656	6646.6	7076.46
DPY19L4	0.19143	0.01	0.0824656	809.703	899.748
MMS22L	0.19029	0.01	0.0824656	184.539	215.063
WDR76	0.18932	0.01	0.0824656	163.982	198.08
[truncated: 14,792 more rows]
